# Supplementary material for: Comparative analysis of variables that influence behavioral intention to use MOOCs
Source: PLoS One. 2022 Apr 12;17(4):e0262037. doi: 10.1371/journal.pone.0262037 (PMC9004787; doi:10.1371/journal.pone.0262037)
Supplement: S1 Data — (XLSX) [file pone.0262037.s001.xlsx]

## Sheet: Poland
Gen	Age	Edu	ComK	IntK	IntC	IntU	AC1	AC2	AC3	AC4	SI1	SI2	SI3	SI4	HM1	HM2	HM3	HM4	FC1	FC2	FC3	FC4	PV1	PV2	PV3	PV4	HB1	HB2	HB3	HB4	SD1	SD2	SD3	SD4	CL1	CL2	CL3	CL4	BI1	BI2	BI3	BI4	EE1	EE2	EE3	EE4	PE1	PE2	PE3
1	3	4	4	4	4	4	4	4	4	4	3	4	2	2	3	2	3	5	5	5	5	3	5	3	3	5	1	1	3	5	5	4	4	4	4	4	4	4	4	4	3	4	4	4	4	4	4	4	4
1	3	4	4	4	4	4	3	3	3	3	3	3	3	3	3	3	3	3	3	3	3	3	3	3	3	3	3	3	3	3	3	3	3	3	3	3	3	3	3	3	3	3	3	3	3	3	3	3	3
1	3	4	4	4	4	4	5	5	4	4	4	5	2	4	2	3	4	4	3	2	4	4	4	2	4	4	2	2	4	5	4	5	5	5	2	3	5	4	4	4	3	5	3	4	3	4	4	3	4
1	3	4	3	3	4	4	5	5	3	4	5	5	5	5	4	3	4	4	4	3	4	4	5	4	4	4	2	3	3	4	4	4	4	4	4	3	4	4	4	4	3	4	4	4	3	4	4	3	4
1	3	4	4	4	4	4	5	5	5	5	5	5	5	5	5	5	5	5	5	5	5	5	5	1	2	5	1	1	5	5	5	1	1	1	1	3	5	3	3	3	3	5	5	4	1	2	3	3	3
1	3	4	4	4	4	4	5	4	4	4	4	5	4	4	3	5	4	5	4	4	3	5	5	4	5	4	3	4	4	4	5	4	5	5	5	5	5	4	4	4	4	5	4	4	4	3	4	4	4
1	6	4	3	3	4	3	3	3	3	3	5	3	2	5	4	3	4	3	4	3	3	4	3	4	3	4	3	3	4	4	3	3	4	4	3	3	3	3	4	4	3	4	4	3	4	4	4	3	5
1	2	4	3	4	3	4	5	5	5	5	5	5	5	5	5	5	5	5	5	5	5	5	5	5	3	5	1	1	5	5	5	5	5	5	5	5	5	5	5	5	5	5	5	5	5	5	5	5	5
2	2	3	3	3	3	3	4	4	3	3	3	3	3	3	3	3	3	3	3	3	3	3	3	3	3	3	3	3	3	3	3	3	3	3	3	3	3	3	3	3	3	3	3	3	3	3	3	3	3
1	2	3	4	4	3	4	3	3	3	3	3	3	4	3	3	4	3	3	4	4	4	4	3	3	3	3	4	3	3	3	4	3	3	3	3	3	3	3	3	4	3	3	3	3	4	3	3	3	3
1	1	4	4	4	2	4	5	5	5	5	5	5	5	5	5	5	5	5	5	5	5	5	5	5	5	5	5	5	5	5	5	5	5	5	5	5	5	5	5	5	5	5	5	5	5	5	5	5	5
1	1	3	3	3	2	1	4	3	3	4	3	3	3	2	4	4	5	5	5	4	4	4	4	4	5	4	5	4	4	4	4	3	5	3	3	5	3	4	5	4	4	4	4	5	4	4	5	3	4
2	1	3	3	3	2	4	2	2	3	2	3	2	3	2	2	3	3	2	3	2	3	2	2	2	3	3	3	3	3	3	2	3	3	2	2	2	3	3	3	3	3	3	2	3	3	3	3	3	3
1	4	4	5	5	4	4	4	4	4	3	3	3	4	3	4	3	3	3	4	4	3	3	4	4	3	3	4	4	4	3	3	4	3	4	4	4	3	4	3	4	4	4	4	4	4	4	4	3	4
1	1	3	3	3	2	4	5	4	4	4	4	4	4	4	5	5	3	4	5	4	5	5	4	5	4	4	4	5	5	4	5	5	5	4	4	4	5	5	5	4	4	4	5	5	5	5	4	4	4
1	1	3	3	3	2	4	3	4	4	4	3	4	3	3	4	3	3	5	4	3	3	3	5	4	3	3	4	3	4	3	4	4	4	3	4	3	5	4	4	4	3	3	3	4	3	3	2	4	3
1	2	3	4	5	3	3	4	4	5	4	4	5	4	4	5	5	5	4	4	4	4	4	4	4	3	4	1	1	3	4	4	4	3	3	4	4	5	5	5	5	5	5	5	5	4	4	4	4	5
1	2	3	4	5	3	3	4	4	4	3	3	3	3	3	3	3	3	3	3	3	3	3	3	3	3	3	3	3	3	3	3	3	3	3	3	3	3	3	3	3	3	3	3	3	3	3	3	3	3
2	2	3	1	2	3	4	3	3	3	3	3	3	3	3	3	3	3	3	3	3	3	3	3	3	3	3	3	3	3	3	3	3	3	3	3	3	3	3	3	3	3	3	3	3	3	3	3	3	3
1	2	4	4	4	3	1	5	4	4	4	4	4	4	4	4	4	4	4	4	4	4	4	4	4	4	4	4	4	4	4	4	4	4	4	4	4	4	4	4	4	4	4	4	4	4	4	4	4	4
2	2	3	2	3	2	2	3	3	3	4	3	3	3	4	3	3	3	3	3	3	3	3	3	3	3	3	3	3	3	3	3	3	3	4	3	3	3	3	3	3	3	3	3	3	3	3	3	3	3
1	2	4	4	4	4	4	3	3	4	3	3	3	3	3	3	3	2	3	3	3	3	1	4	2	2	2	2	1	3	2	3	3	3	3	3	3	4	4	4	4	4	4	4	4	4	4	4	4	4
1	1	4	2	2	2	1	4	5	5	5	3	4	5	5	4	4	3	4	4	4	4	4	4	4	4	4	4	4	5	4	5	4	4	4	5	4	4	3	3	4	3	3	3	4	4	3	4	4	4
2	1	3	4	4	3	4	5	5	4	5	3	5	4	3	5	5	4	4	3	4	3	4	4	4	5	5	4	4	5	5	4	5	4	5	4	4	3	3	4	5	4	5	4	5	5	5	4	4	4
1	2	3	4	4	4	3	3	4	5	4	4	4	4	5	4	5	4	4	3	4	3	3	4	4	3	3	3	3	3	3	4	4	4	4	4	4	4	3	3	4	3	3	3	4	3	4	3	3	4
1	2	3	3	5	3	4	5	5	5	5	5	5	5	5	5	4	4	4	4	4	5	4	4	4	4	4	4	4	4	5	4	4	5	4	4	4	4	5	4	4	5	4	4	4	4	4	4	4	4
1	1	3	2	3	2	1	5	5	5	5	5	5	5	5	5	5	5	5	5	5	5	5	5	5	5	5	5	5	5	5	5	5	5	5	5	5	5	5	5	5	5	5	5	5	5	5	5	5	5
1	2	3	4	4	4	3	4	3	4	4	3	4	3	3	5	5	5	4	4	5	5	5	5	1	4	5	5	5	1	5	5	1	2	1	1	5	5	5	5	5	5	5	5	5	5	5	5	5	5
1	2	3	5	5	3	3	5	5	5	5	5	5	5	5	5	3	4	5	5	4	4	5	5	5	5	5	5	5	5	5	5	5	5	5	5	5	5	5	5	5	5	5	5	5	5	5	5	5	5
2	2	3	3	4	4	3	3	4	4	3	4	3	3	3	4	3	4	3	3	5	3	4	4	4	4	4	2	3	4	3	3	4	4	3	4	3	3	4	4	5	2	3	4	4	4	4	4	3	5
1	1	3	3	4	2	4	5	5	5	5	5	5	5	5	5	5	5	4	4	4	4	4	4	3	4	4	4	4	4	4	5	5	5	5	5	5	5	5	5	5	5	5	5	5	5	5	5	5	5
1	2	3	4	4	3	4	3	3	3	3	3	3	3	3	3	3	3	3	3	3	3	3	3	3	3	3	3	3	3	3	3	3	3	3	3	3	3	3	3	3	3	3	3	3	3	3	3	3	3
1	2	3	2	4	3	3	5	5	5	5	5	5	5	5	5	5	5	3	4	5	5	5	5	3	4	5	4	4	4	4	5	4	4	4	4	3	4	5	4	4	5	4	4	4	4	4	4	4	4
1	1	3	4	4	2	3	4	4	4	4	4	4	4	4	4	4	4	5	4	5	4	4	5	4	5	5	4	4	4	4	5	4	4	4	4	4	4	4	5	4	4	4	4	4	4	4	4	4	4
1	2	3	5	5	3	4	4	3	4	2	3	3	2	2	3	3	2	5	5	5	4	3	2	2	2	3	2	2	2	5	5	3	3	2	3	3	4	5	3	3	2	3	2	3	1	4	2	3	3
1	2	3	2	3	2	2	3	4	3	4	3	3	4	3	4	3	3	3	3	3	3	4	3	3	4	3	3	4	4	3	3	3	4	3	3	3	3	3	4	4	3	4	3	3	3	3	3	3	3
1	2	3	5	5	3	4	4	4	3	5	3	4	3	2	4	4	3	3	4	3	4	3	4	3	4	3	4	3	4	3	4	4	3	4	3	3	4	3	4	3	4	3	3	4	3	3	3	4	3
1	1	3	4	4	2	2	3	4	2	4	3	3	3	4	3	3	4	3	3	4	3	4	2	3	4	3	3	3	3	4	3	3	4	3	4	3	3	4	3	4	3	4	3	3	3	3	4	3	4
1	2	3	5	5	3	1	4	4	3	4	5	5	4	5	5	5	4	4	5	5	5	4	5	4	5	5	4	4	5	5	5	5	4	4	5	5	4	4	5	5	4	5	5	4	4	5	5	4	4
1	1	3	3	3	2	3	4	3	4	4	3	3	3	4	3	3	4	3	3	3	4	3	3	3	3	4	3	3	4	3	3	4	3	4	3	3	4	3	4	3	4	3	3	3	3	4	3	4	3
1	2	3	4	4	2	4	4	3	4	4	3	4	3	4	3	4	3	3	4	3	2	3	4	4	3	3	4	3	3	3	3	4	3	3	3	4	3	4	3	3	3	3	5	3	3	3	3	3	3
1	2	3	3	4	2	3	4	3	3	4	3	3	3	4	3	4	3	2	3	3	4	3	3	4	4	5	4	4	3	4	3	4	3	4	3	4	4	4	3	4	5	4	4	4	3	4	3	4	4
1	2	3	5	5	4	3	3	4	4	4	3	3	4	3	4	4	4	4	4	3	3	3	4	2	3	4	2	2	4	3	4	3	3	3	3	4	3	4	3	4	5	4	3	3	4	2	3	4	3
2	3	4	5	4	4	2	4	4	5	3	4	3	4	3	4	4	4	3	4	3	4	4	3	4	3	3	4	4	3	4	3	4	3	4	4	3	3	3	4	4	3	5	3	4	4	3	4	4	3
1	2	3	3	3	3	3	4	3	3	4	3	4	4	3	3	4	3	5	3	3	3	4	3	3	2	3	3	4	3	4	3	2	3	4	3	4	3	4	4	3	3	3	4	3	2	3	4	3	3
1	2	3	5	5	3	4	4	3	3	3	4	3	4	3	4	3	5	3	3	3	4	4	3	3	2	4	2	3	3	4	3	3	4	3	3	3	4	3	3	3	4	3	3	3	3	3	3	4	3
1	2	4	2	2	2	2	3	4	4	3	3	4	3	4	4	3	4	3	3	4	3	3	4	3	4	4	3	3	4	4	3	4	3	4	3	3	4	4	3	4	5	4	4	3	4	4	5	5	4
1	2	3	4	5	3	4	4	3	4	4	3	4	4	3	5	4	3	5	3	4	5	4	3	4	1	5	4	3	3	3	4	3	3	4	4	3	4	3	3	4	4	5	4	3	4	4	4	3	3
1	1	3	5	5	2	4	3	3	4	4	3	4	4	4	3	4	3	4	4	3	3	4	4	3	4	4	5	4	4	3	4	5	4	4	4	4	3	4	4	5	3	4	4	4	5	3	4	3	2
1	1	3	4	5	3	3	3	4	4	4	3	4	5	4	3	3	4	4	3	3	3	4	4	4	3	4	3	4	4	3	3	4	4	3	2	3	4	3	3	3	4	4	4	3	4	4	3	4	4
1	2	3	4	4	3	4	4	3	4	4	4	4	4	5	3	4	3	3	5	4	4	5	3	4	4	4	3	4	4	5	5	4	5	3	4	3	4	3	3	4	3	5	4	3	4	3	3	4	3
1	1	3	4	4	2	3	4	3	4	3	4	3	4	4	3	4	4	3	3	4	3	4	4	5	3	4	4	5	5	3	4	5	4	3	5	3	4	4	4	3	5	3	4	4	5	3	5	3	4
1	1	3	2	5	3	4	4	4	5	4	5	3	4	5	3	4	4	4	5	3	3	4	3	4	5	3	4	4	4	5	4	3	3	4	3	4	4	5	5	3	4	4	4	3	3	4	4	4	3
1	3	4	5	4	4	4	4	4	4	5	3	4	4	3	3	4	4	5	4	3	5	5	3	5	4	3	5	4	3	4	4	3	4	5	5	3	4	5	3	4	4	3	3	4	5	3	4	4	3
2	2	3	5	5	4	4	4	4	5	4	4	4	3	3	3	3	4	2	3	3	2	2	3	3	4	5	3	3	3	4	4	4	5	5	4	2	3	4	5	5	5	5	5	4	3	5	5	5	3
1	2	3	5	4	4	4	5	4	5	3	4	4	5	3	4	4	5	4	3	5	4	3	4	3	4	5	3	4	3	4	4	4	5	5	3	3	4	4	4	3	3	3	4	5	5	4	3	4	3
2	2	3	3	4	2	4	4	5	4	3	3	4	4	4	3	3	3	4	4	5	5	3	4	4	3	3	4	4	5	3	3	3	4	5	3	4	4	5	5	3	3	4	5	5	3	3	4	4	5
1	1	3	4	5	3	2	5	4	3	4	4	3	3	3	5	5	3	4	4	5	3	4	5	4	5	3	3	4	4	5	4	4	5	5	4	3	3	4	4	5	5	3	4	4	4	5	3	3	4
1	1	3	3	3	2	2	5	4	4	5	5	5	3	4	4	4	5	5	5	4	4	4	5	3	2	4	5	3	5	5	4	3	4	5	5	4	4	4	5	5	4	3	4	5	5	4	4	5	5
2	2	3	3	3	2	4	3	4	4	5	4	5	4	3	4	4	3	5	4	3	4	4	4	5	4	3	4	4	4	5	4	5	4	3	4	4	5	4	3	4	4	5	4	4	5	4	5	3	4
1	2	3	2	4	4	4	4	5	4	4	5	5	4	3	4	4	5	5	4	3	4	4	3	4	4	5	5	4	3	4	4	4	3	5	4	4	5	4	3	4	4	4	5	5	4	4	4	3	3
1	2	3	4	3	3	3	4	5	4	4	4	5	3	3	5	5	4	4	4	3	4	4	4	4	5	5	4	3	3	4	4	4	4	5	3	3	4	4	5	4	3	3	3	4	5	5	4	4	4
1	2	3	3	4	2	2	4	5	4	4	4	5	4	3	4	5	4	4	3	4	4	3	4	4	5	4	4	4	3	4	4	4	5	5	4	4	4	4	3	4	5	5	5	4	4	3	4	4	3
2	2	4	1	3	2	3	5	4	4	4	3	3	4	5	3	5	4	4	4	3	5	4	4	3	5	5	4	4	5	4	4	3	4	4	5	3	4	4	5	4	4	4	4	5	4	5	4	4	4
1	3	4	4	4	4	4	5	4	3	3	4	4	5	5	5	4	4	4	3	3	4	4	5	4	3	4	4	5	5	5	3	4	4	4	3	4	4	3	5	3	4	4	5	4	5	4	3	3	4
1	2	4	5	5	4	4	5	4	4	4	3	4	4	5	3	5	3	3	4	5	5	3	4	4	5	5	4	3	3	4	4	5	3	4	4	5	5	5	3	3	4	4	5	5	4	3	3	5	4
1	5	4	5	5	4	3	5	4	5	5	4	4	4	5	5	3	5	5	3	3	4	5	5	4	4	3	3	4	4	4	5	5	5	3	3	4	4	5	5	5	3	4	5	5	3	4	4	5	5
1	2	3	3	4	3	4	4	5	5	3	4	4	5	5	4	4	4	5	5	5	3	5	3	5	3	5	4	4	5	3	4	5	5	3	5	3	4	4	5	5	3	4	4	5	4	5	4	4	5
1	3	3	4	3	2	4	5	4	5	4	5	3	5	3	4	5	3	5	3	5	4	5	4	3	4	4	5	3	4	4	5	4	3	4	4	5	4	4	3	3	4	5	4	4	4	4	3	3	4
1	2	3	3	3	4	3	5	4	5	5	4	5	4	5	4	5	4	3	4	5	4	5	3	5	5	5	3	3	4	3	4	5	5	5	3	4	4	4	5	5	4	4	5	4	3	3	3	5	5
1	3	4	5	5	4	4	5	4	3	4	4	5	4	3	4	4	5	5	4	5	4	5	4	3	4	3	5	4	3	4	5	3	4	5	5	4	3	3	4	4	3	3	4	4	4	5	4	5	4
2	2	4	4	4	4	4	5	5	5	4	5	5	5	4	4	4	5	4	4	4	5	5	5	4	4	4	4	5	4	5	4	4	4	3	4	4	4	3	4	4	4	5	5	5	5	4	5	4	5
2	2	4	4	5	3	4	5	3	4	3	3	5	3	5	4	5	5	4	4	4	5	4	4	3	5	4	5	5	4	4	3	4	4	5	4	4	5	4	4	3	4	4	4	5	4	4	3	5	5
2	2	3	3	3	3	3	5	4	4	5	4	4	3	4	5	4	5	3	4	4	3	4	5	2	4	4	4	5	4	4	4	3	4	5	4	4	3	4	5	5	4	4	3	4	4	5	3	4	5
1	1	4	3	4	3	4	3	5	4	4	4	3	3	4	5	5	4	4	3	4	5	3	4	4	3	5	4	3	4	3	4	5	3	4	4	3	4	5	4	4	4	4	3	4	4	3	4	5	5
1	2	3	4	5	2	4	5	4	4	3	5	4	5	4	4	5	4	4	4	3	4	4	4	4	4	4	5	4	5	5	4	5	4	3	5	4	5	3	5	4	5	4	5	5	3	5	4	4	4
1	2	3	4	4	3	4	5	4	4	3	5	4	5	3	4	5	4	5	4	3	4	5	4	4	3	5	5	4	5	4	4	4	4	5	5	4	3	5	5	3	3	4	4	4	3	5	5	5	3
2	2	4	5	4	4	4	5	3	5	4	4	4	4	3	5	4	5	4	4	3	4	4	4	5	3	4	5	4	3	4	5	4	4	4	3	4	4	5	4	3	5	5	4	4	4	5	3	5	4
1	2	4	3	3	2	3	3	3	3	3	3	4	3	3	3	3	4	3	3	4	3	4	3	3	3	3	3	3	3	3	3	4	3	3	3	3	3	4	3	4	3	4	3	4	3	3	3	4	4
2	2	4	4	5	4	2	4	5	5	5	5	5	5	5	5	5	5	5	5	5	5	5	5	5	5	5	5	5	5	5	5	5	5	5	5	5	5	5	5	5	5	5	5	5	5	5	5	5	5
1	5	4	4	4	4	4	5	3	3	2	3	5	4	3	3	4	4	4	4	5	4	5	3	3	4	4	4	5	4	5	4	3	4	3	3	3	3	3	4	4	4	4	5	2	3	3	3	4	4
1	4	4	3	4	3	3	4	3	4	4	3	4	3	4	3	4	3	4	4	3	4	3	5	4	4	3	5	4	5	4	4	4	3	3	4	4	3	3	4	3	5	5	3	4	4	4	3	4	4
1	2	4	4	4	4	4	4	4	4	5	5	5	5	3	4	3	3	4	4	4	4	4	4	4	4	3	5	4	3	4	3	4	5	3	5	4	4	4	3	4	3	5	4	3	5	3	5	4	4
1	5	4	4	4	4	4	5	5	5	5	5	5	5	5	5	5	5	5	5	5	5	5	5	3	3	5	5	5	5	5	5	5	5	5	5	5	5	5	5	5	5	5	5	5	5	5	5	5	5
2	4	3	3	3	4	1	3	3	3	2	2	3	3	4	2	2	3	2	3	3	3	3	3	3	3	3	3	4	3	3	3	3	4	3	3	2	3	2	3	3	3	3	3	3	3	2	2	2	3
1	2	4	3	3	2	3	4	3	3	3	3	3	3	3	3	3	3	3	3	3	3	3	3	3	3	3	3	3	3	3	3	3	3	3	3	3	3	3	3	3	4	3	3	3	3	3	3	3	3
1	2	4	3	4	3	4	4	4	4	4	4	4	4	3	3	3	3	2	3	4	3	3	3	4	3	3	3	4	4	4	4	3	4	4	4	3	4	3	3	3	3	4	3	4	3	4	4	5	5
2	2	3	5	5	4	4	4	4	4	3	4	4	4	4	4	4	4	4	4	4	4	3	4	4	5	4	4	4	4	5	4	4	3	4	4	4	4	4	4	4	4	4	4	5	4	4	4	4	4
1	2	4	5	5	3	4	4	4	4	4	2	5	3	3	2	3	3	3	4	4	2	2	3	1	3	4	3	2	3	4	3	3	4	3	2	2	3	3	4	4	4	4	3	3	3	3	4	3	3
2	2	3	2	2	3	2	2	2	2	2	2	2	3	2	2	2	3	5	3	3	4	3	2	4	4	3	1	2	2	3	2	2	2	1	2	3	3	4	4	4	3	3	4	3	3	3	3	4	3
1	2	3	4	4	4	4	4	4	5	4	4	4	5	3	4	4	3	4	4	4	4	4	4	4	5	4	3	4	4	4	4	5	4	5	4	4	5	5	4	5	4	4	4	4	5	4	5	4	5
1	2	3	3	5	2	4	4	4	4	4	3	3	4	3	4	3	5	4	3	5	5	3	5	4	4	5	5	4	5	4	4	4	4	5	5	4	4	5	4	5	5	5	5	5	4	4	3	4	5
1	5	4	3	3	4	3	5	5	5	5	5	5	5	5	5	4	5	5	5	5	4	5	5	2	3	3	3	3	3	5	5	4	4	2	2	3	3	4	4	4	3	3	4	4	3	4	3	3	5
1	3	3	3	3	3	4	3	3	3	3	3	4	3	3	3	3	4	4	3	3	2	3	3	3	2	3	3	3	2	3	3	3	3	2	2	3	3	2	2	3	3	3	3	4	2	3	3	3	3
1	2	3	2	3	3	4	3	3	3	3	4	3	3	3	3	3	4	3	4	4	3	3	3	4	3	3	3	3	3	3	3	3	3	3	3	4	3	3	3	3	3	3	3	3	3	3	3	4	3
1	6	4	5	5	4	4	2	2	2	2	2	3	2	3	3	2	3	2	3	2	3	3	2	2	2	1	2	2	2	3	1	2	3	3	1	2	1	1	1	2	1	1	2	1	3	2	2	2	2
1	2	3	5	5	3	4	3	5	5	5	5	5	5	5	5	5	5	5	5	5	5	5	4	5	4	5	4	4	4	4	4	4	4	4	4	5	4	4	4	3	3	3	3	3	3	3	3	3	4
1	2	4	5	5	4	4	5	4	4	5	5	5	4	5	4	5	5	5	5	5	5	4	5	4	5	5	4	4	5	5	5	4	5	4	5	4	5	4	5	5	5	4	4	4	4	5	4	5	5
1	3	4	3	3	2	2	4	3	3	3	3	3	3	3	3	3	3	3	3	3	3	3	3	3	3	3	3	3	3	3	3	3	3	3	3	3	3	3	3	3	3	3	3	3	3	3	3	3	3
1	3	4	3	3	4	4	3	4	3	3	4	3	5	5	3	4	4	5	4	3	4	4	4	4	4	4	4	4	3	3	3	3	3	3	4	5	4	3	3	4	3	3	4	3	4	3	4	3	4
1	1	3	4	4	2	4	5	5	5	5	5	5	5	5	5	5	5	5	5	5	5	5	5	5	5	5	5	5	5	5	5	5	5	5	5	5	5	5	5	5	5	5	5	5	5	5	5	5	5
2	2	3	3	3	3	4	5	5	5	5	5	5	5	5	4	4	4	5	5	5	4	4	5	4	4	4	3	4	5	5	5	4	5	4	4	4	5	5	5	5	5	5	5	5	5	5	5	4	5
1	4	4	4	4	4	4	3	4	3	4	4	4	3	3	4	3	4	4	4	4	3	4	4	3	4	3	3	3	4	4	3	4	4	3	3	3	3	4	4	4	2	3	4	5	2	3	4	2	4
1	2	3	3	3	2	4	4	5	4	4	5	5	4	5	5	4	5	5	5	5	4	5	5	5	5	5	5	5	4	5	5	5	4	5	4	5	3	5	5	5	4	5	5	4	4	4	4	5	4
1	2	3	4	4	3	4	3	5	4	4	3	4	4	4	4	4	5	4	4	4	4	5	5	4	4	4	1	2	3	4	4	3	4	4	4	3	3	4	4	4	4	5	5	4	4	4	4	4	4
1	2	3	3	2	2	4	4	4	4	4	4	5	3	4	4	4	4	4	4	4	5	5	5	3	4	4	5	3	4	4	4	4	4	4	4	3	4	5	4	5	4	5	4	5	5	4	4	4	5
1	2	3	4	5	3	4	3	3	3	3	3	3	3	3	3	3	3	3	3	3	3	3	3	3	3	3	3	3	3	3	3	3	3	3	3	3	3	3	3	3	3	3	3	3	3	3	3	3	3
2	2	3	4	4	3	3	4	4	4	3	4	4	4	4	4	5	3	5	5	5	5	5	5	4	5	5	4	4	4	5	5	5	5	5	5	4	4	5	5	5	5	5	5	5	5	5	5	5	5
2	2	3	4	3	2	3	4	4	4	4	4	4	3	2	2	3	2	3	4	3	4	4	3	4	4	3	3	3	4	4	4	5	5	4	3	4	4	3	3	4	3	3	4	3	4	3	3	4	4
1	2	3	4	5	4	4	4	4	3	3	4	4	3	4	3	4	4	5	5	3	4	4	3	5	4	4	5	4	4	4	5	3	4	3	3	3	3	3	4	3	3	3	3	3	3	3	3	4	3
1	2	3	4	5	4	4	5	5	5	5	5	5	5	5	5	5	5	5	5	5	5	5	5	5	5	5	5	5	5	5	5	5	5	5	5	5	5	5	5	5	5	5	5	5	5	5	5	5	5
1	2	3	4	5	4	4	4	4	2	2	3	3	3	2	3	5	4	5	5	5	5	5	5	3	4	4	4	4	3	5	5	4	4	5	4	4	3	3	4	4	3	4	4	3	2	3	3	4	4
2	2	3	3	4	3	4	5	5	4	3	5	4	4	5	4	4	3	4	4	5	5	4	4	3	3	5	3	3	3	5	4	4	4	4	5	2	3	3	5	5	2	3	5	5	1	5	5	5	5
1	2	3	2	2	2	2	4	5	4	3	4	5	5	4	3	3	4	4	4	5	4	5	4	4	4	3	4	4	5	5	5	4	4	3	3	5	5	4	5	4	4	5	5	3	4	4	5	4	5
1	1	3	3	3	2	4	5	4	5	5	3	4	4	5	5	4	3	4	4	5	5	3	4	4	3	3	4	4	5	4	4	4	5	5	4	4	5	5	5	4	4	3	4	4	4	3	4	4	4
1	2	4	5	5	4	2	5	5	5	5	3	5	5	5	5	5	5	3	3	5	3	3	5	5	5	5	1	3	5	5	5	5	5	5	5	5	5	5	5	5	5	5	3	5	5	5	3	5	5
2	2	3	3	3	2	2	5	5	4	3	4	5	5	4	4	3	4	5	5	5	4	4	3	3	4	4	5	5	4	5	4	4	3	4	3	5	3	5	5	4	5	3	4	4	5	5	4	4	5
2	1	3	3	3	2	2	5	5	5	4	5	5	4	4	5	4	4	4	4	4	4	4	4	4	4	5	5	4	4	4	4	4	4	4	4	4	4	4	5	4	4	4	4	4	5	3	3	4	3
1	3	4	4	3	2	3	4	3	3	4	3	3	5	4	5	4	5	4	4	4	3	3	5	4	4	3	5	3	4	3	4	4	4	5	3	5	3	5	3	5	3	4	5	3	5	5	4	4	4
2	2	4	4	4	4	4	4	5	3	3	5	4	5	5	4	5	3	4	4	5	3	5	3	3	5	4	5	4	5	4	4	5	3	5	4	3	5	3	4	4	4	4	5	3	4	3	4	4	3
1	2	4	4	4	3	4	5	4	4	4	3	4	4	5	4	5	4	4	4	3	4	3	4	3	4	5	4	5	4	3	4	5	5	4	3	3	4	5	4	3	4	5	5	4	4	4	3	4	4
2	1	2	2	1	2	4	4	4	5	5	4	3	4	4	5	5	3	4	5	3	4	4	5	5	4	4	5	5	3	3	4	5	5	5	4	5	4	3	4	4	4	5	5	4	4	4	4	3	4
1	3	4	4	4	4	4	5	5	5	5	5	5	5	5	5	5	5	5	5	5	5	5	5	5	5	5	5	5	5	5	5	5	5	5	5	5	5	5	5	5	5	5	5	5	5	5	5	5	5
1	1	3	3	4	3	4	4	4	4	4	4	4	4	4	4	4	4	4	4	4	4	3	4	3	3	3	4	3	4	4	4	3	3	4	4	4	4	4	4	4	4	4	4	4	3	4	4	4	4
1	1	2	3	1	2	4	3	3	4	3	5	3	4	5	3	5	4	4	4	4	4	4	3	4	4	3	4	5	4	4	5	5	5	4	4	4	4	4	4	4	4	3	4	4	4	3	4	3	4
1	1	2	3	5	4	4	4	4	4	3	4	4	4	4	4	4	3	4	3	4	4	5	4	4	4	4	4	5	4	4	4	4	4	4	4	4	5	3	4	4	4	4	4	4	4	4	3	4	4
1	1	3	3	4	4	4	3	3	4	3	4	4	4	3	4	4	4	4	4	4	4	4	4	4	4	4	4	3	4	4	4	4	4	4	5	4	3	3	3	4	4	4	4	4	4	4	4	5	4
1	3	4	4	4	3	3	5	4	5	4	4	5	4	4	4	5	4	3	4	4	4	4	4	3	4	4	4	4	4	4	4	4	4	4	5	3	4	4	4	4	4	5	4	4	4	4	4	4	5
2	2	4	4	4	4	4	3	3	3	3	3	3	3	3	3	3	3	3	3	3	3	3	3	3	3	3	3	3	3	3	3	3	3	3	3	3	3	3	3	3	3	3	3	3	3	3	3	3	3
1	2	4	4	4	3	3	4	5	5	5	4	5	4	5	5	4	4	4	4	4	4	5	4	4	4	4	4	4	4	5	4	4	4	5	4	3	3	3	3	3	3	3	3	3	3	4	4	4	4
1	3	4	4	4	4	4	3	4	4	4	5	5	5	5	4	4	3	5	5	4	4	5	4	3	4	4	4	4	3	4	4	4	4	5	4	3	4	3	3	4	4	3	3	4	3	4	3	3	4
1	3	4	4	4	4	4	3	3	3	3	3	3	3	3	3	3	3	3	3	3	3	3	3	3	3	3	3	3	3	3	3	3	3	3	3	3	3	3	3	3	3	3	3	3	3	3	3	3	3
2	2	4	4	4	4	3	5	4	4	4	5	3	4	4	5	5	4	4	5	5	5	5	5	4	4	5	4	5	4	3	3	4	4	4	4	4	4	2	5	2	4	4	3	3	4	3	4	4	3
2	2	3	5	5	4	4	4	3	3	3	3	4	3	3	3	2	2	2	2	3	3	3	3	3	3	3	3	3	3	3	3	3	3	3	3	3	3	3	3	4	3	3	3	3	3	3	3	3	3
2	2	3	4	4	2	1	5	5	5	5	5	5	5	5	5	5	5	4	4	5	3	4	4	4	3	5	3	3	5	5	5	5	5	5	5	3	5	5	5	5	5	5	5	5	5	5	5	3	4
1	3	4	3	3	4	3	4	3	4	3	4	4	4	4	4	3	1	5	5	3	4	4	4	3	3	4	1	1	2	5	4	4	5	5	4	4	4	4	4	4	4	4	4	4	4	4	4	5	4
1	2	3	5	5	2	4	3	3	3	4	4	3	3	2	3	3	3	4	4	3	4	3	3	3	3	3	3	3	3	3	3	4	3	3	3	4	4	4	3	3	4	3	4	4	4	4	3	3	3
1	2	3	4	4	3	4	5	5	3	3	4	5	2	1	3	3	5	5	5	4	5	4	5	3	3	5	1	5	5	5	5	5	5	5	4	5	5	4	5	5	5	5	5	5	5	5	5	5	4
1	2	3	3	4	3	4	4	3	3	3	2	3	2	2	3	1	3	3	3	3	3	3	3	3	3	3	3	3	3	3	3	3	3	3	3	3	3	3	4	3	3	3	3	3	3	4	3	3	3
2	2	4	4	4	4	4	4	5	5	4	5	5	5	4	3	4	4	5	5	5	4	4	4	4	3	4	1	1	1	3	4	3	3	4	4	3	4	4	4	4	3	4	3	3	3	3	4	3	3
1	2	3	4	4	2	4	4	5	4	4	5	5	4	4	5	5	4	5	5	5	5	5	5	4	5	5	5	5	5	5	5	5	5	5	5	5	5	5	5	5	5	5	5	5	5	5	5	5	5
1	2	3	1	1	2	2	3	4	3	3	4	3	4	3	3	3	3	4	4	4	4	3	5	4	4	3	4	3	4	4	4	4	4	3	4	3	5	3	3	3	4	3	5	3	4	5	5	4	3
1	2	4	3	3	2	3	5	5	5	5	5	5	5	5	5	5	5	5	5	5	5	5	5	5	5	5	5	5	5	5	5	5	5	5	5	5	5	5	5	5	5	5	5	5	5	5	5	5	5
1	3	4	4	4	4	2	3	4	3	4	4	3	3	4	3	4	3	3	3	3	3	3	4	4	3	4	4	4	5	4	5	4	4	2	4	4	4	3	4	4	4	5	4	5	5	4	4	4	4
1	2	3	2	3	2	2	4	4	4	4	4	4	4	4	5	4	4	4	4	4	5	4	4	4	4	4	3	3	3	4	4	4	4	4	4	4	4	4	4	4	4	4	4	4	4	4	4	4	4
1	2	3	3	4	4	4	5	5	4	4	4	5	4	4	4	3	4	5	4	4	5	4	5	4	5	4	3	4	3	5	5	5	5	5	4	4	5	4	5	5	4	5	5	4	4	5	4	4	4
2	2	3	2	3	2	4	4	4	4	4	4	5	4	4	4	4	4	4	4	4	4	4	4	4	4	4	4	4	4	4	4	4	5	4	5	5	5	5	5	5	5	4	5	5	5	5	4	4	5
1	3	4	3	3	4	2	5	4	5	4	4	5	5	5	4	4	5	4	5	5	4	5	4	5	4	4	5	4	5	4	5	4	5	4	5	5	5	4	4	4	5	5	4	5	4	5	4	5	4
1	2	3	3	4	3	3	3	2	2	2	5	4	3	2	4	3	4	5	5	4	4	3	3	4	4	4	4	4	4	4	4	4	4	4	4	4	4	4	3	4	3	4	4	4	4	3	5	2	2
1	2	4	5	5	4	4	4	4	5	4	3	4	4	3	4	4	4	4	5	4	4	5	5	4	4	4	5	4	4	4	4	4	4	4	4	4	4	4	4	4	4	4	4	4	5	4	4	5	4
1	2	3	2	4	3	4	4	4	4	4	4	4	4	4	4	4	4	4	4	4	4	4	5	4	4	4	4	4	4	4	4	4	4	4	4	4	4	4	4	4	4	4	4	4	4	4	5	4	4
1	3	4	4	4	3	2	3	4	4	3	3	4	3	3	4	4	3	4	4	3	4	3	4	2	4	4	1	1	2	3	3	4	3	4	3	3	4	3	3	5	4	3	4	3	2	4	3	4	3
1	3	4	3	4	4	4	4	4	4	4	5	4	4	4	4	4	4	3	3	3	4	3	4	3	4	4	4	4	3	4	4	3	4	3	4	3	4	4	4	4	3	5	5	4	3	4	4	4	4
2	2	3	3	4	4	4	3	3	3	3	3	3	3	3	3	3	3	3	3	3	3	3	3	3	3	3	3	3	3	3	3	3	3	3	3	3	3	3	3	3	3	3	3	3	3	3	3	3	3
1	2	4	4	4	3	2	4	4	4	3	3	4	3	4	5	4	3	5	3	4	4	4	5	4	4	4	3	5	3	4	4	4	4	4	4	4	4	4	4	4	3	5	5	4	3	5	4	4	4
2	1	3	2	3	2	3	4	4	4	5	4	4	3	4	4	2	3	5	5	5	4	5	5	4	4	5	4	3	3	5	4	4	4	3	4	4	4	4	3	4	4	4	4	4	4	4	4	4	4
2	2	3	4	5	4	4	4	4	4	5	5	4	3	3	3	3	3	3	3	3	3	3	4	3	3	3	3	3	3	5	5	4	4	3	3	3	3	3	3	3	3	3	3	3	3	3	3	3	3
2	1	3	4	3	3	4	3	3	4	3	2	3	3	3	3	3	3	2	3	3	3	3	4	2	2	3	3	3	3	3	3	3	3	3	2	3	3	3	3	3	2	3	3	3	4	3	3	3	3
2	2	3	3	4	3	4	5	5	4	3	5	4	4	5	4	4	3	4	4	5	5	4	4	3	3	5	3	3	3	5	4	4	4	4	5	2	3	3	5	5	2	3	5	5	1	5	5	5	5
2	1	3	4	4	2	3	4	4	3	4	4	3	3	4	4	4	5	3	5	4	4	4	4	4	5	4	4	3	4	4	3	4	4	3	4	4	3	4	3	3	4	4	3	4	4	3	3	3	4
2	3	4	3	4	3	4	5	4	4	4	5	5	4	4	3	4	3	4	4	5	5	5	4	4	3	4	4	4	5	4	4	3	4	5	4	4	3	4	4	4	3	3	4	4	4	4	4	5	4
1	3	4	3	3	4	1	5	4	3	4	4	5	5	5	4	3	4	3	3	4	4	4	4	3	3	4	5	4	4	4	4	3	4	4	4	3	4	4	4	3	4	4	4	3	4	4	4	4	4
1	2	4	5	5	4	4	4	4	4	5	4	5	4	5	5	5	5	4	4	4	5	5	3	3	4	4	5	4	3	4	4	5	4	4	3	4	4	4	5	5	4	4	5	5	4	4	5	5	5
2	2	3	3	3	2	3	5	4	5	5	4	3	4	5	5	4	4	4	5	5	4	4	5	5	4	3	3	3	4	4	5	5	5	4	4	4	5	5	4	4	4	5	4	4	3	4	4	5	5
2	2	3	4	4	3	4	5	4	4	3	4	4	5	4	4	5	5	4	5	5	4	4	5	5	5	4	3	4	4	4	4	4	5	4	4	5	4	4	4	5	5	4	4	3	4	4	4	5	5
1	2	3	5	5	4	4	5	3	4	4	5	5	4	4	5	4	5	5	4	5	4	4	4	4	3	4	5	5	4	3	4	5	5	4	4	3	4	5	4	5	4	5	4	4	4	4	5	4	5
2	2	3	3	4	3	2	5	4	5	4	3	4	4	5	5	4	3	4	4	5	5	4	3	4	5	5	4	4	3	4	5	4	4	4	5	4	5	4	5	4	5	5	4	4	4	3	4	4	5
1	2	3	3	3	3	3	4	5	4	4	4	5	4	5	4	5	5	4	5	4	3	4	4	4	3	4	4	5	4	5	4	4	5	5	4	5	4	5	4	3	4	5	5	4	4	4	5	4	3
1	1	3	3	3	3	4	4	4	5	4	5	4	5	4	5	4	3	4	5	5	4	4	3	4	5	4	3	4	5	5	4	4	3	3	3	4	5	5	4	4	3	3	4	4	5	4	3	3	4
2	2	3	3	3	2	3	3	3	3	3	3	3	3	3	3	3	3	3	4	3	4	4	3	3	4	4	3	3	3	3	4	4	4	4	4	4	3	4	4	3	4	3	4	3	4	4	3	4	3
2	1	3	4	4	2	4	5	5	4	3	5	5	3	4	3	2	5	5	5	3	4	4	5	5	4	4	4	3	4	5	5	3	3	3	3	5	5	5	4	5	4	4	5	4	4	5	5	5	5
1	1	3	4	4	3	4	3	3	3	3	4	4	3	4	3	4	3	3	4	3	3	4	4	3	3	3	4	4	4	4	3	4	4	3	3	3	4	4	4	4	3	4	3	4	4	3	3	3	4
2	2	3	3	3	2	3	5	4	5	4	3	4	5	5	4	4	4	5	4	5	5	4	5	5	4	4	4	4	5	5	3	4	5	5	5	4	4	3	4	5	3	4	4	5	3	4	3	5	5
2	2	3	3	4	2	3	4	4	3	4	5	5	4	4	5	4	4	3	3	4	5	3	5	4	5	3	4	4	3	4	5	4	3	4	5	5	4	3	5	4	3	5	5	4	4	3	4	5	4
2	2	3	4	5	3	4	4	4	5	5	4	5	4	3	4	4	4	4	2	4	4	3	3	1	3	2	1	1	1	4	5	3	5	1	1	1	2	2	3	3	1	2	3	3	1	2	4	3	3
2	2	3	3	4	3	4	3	3	3	3	3	3	3	3	3	3	3	3	3	3	3	3	3	3	3	3	3	3	3	3	3	3	3	3	3	3	3	3	3	3	3	3	3	3	3	3	3	3	3
1	2	3	3	4	3	4	4	4	3	5	2	4	4	4	5	3	2	4	4	2	4	2	4	3	3	3	3	4	4	3	4	4	4	5	5	5	5	5	5	5	5	5	5	5	4	5	5	5	5
2	2	3	3	3	3	4	3	4	4	5	5	5	4	4	5	5	5	4	3	3	4	4	5	5	4	5	4	5	4	3	4	3	4	4	4	5	5	4	3	4	4	5	5	5	4	3	3	4	4
1	2	4	4	4	2	2	5	4	3	4	5	4	4	4	4	5	4	3	4	4	4	3	4	4	5	5	4	4	5	4	4	3	4	4	3	3	4	5	5	4	4	4	5	4	3	4	4	5	4
1	2	3	2	4	2	2	4	5	4	3	4	5	5	4	3	4	4	4	5	4	3	4	4	5	4	4	5	5	4	3	4	4	5	5	5	4	3	4	4	4	5	4	3	4	5	4	3	4	5
1	2	3	3	1	4	4	5	4	3	4	4	5	5	4	4	3	3	4	4	5	5	4	3	4	4	5	4	4	5	5	4	3	4	4	4	5	4	3	4	4	4	4	5	4	3	4	5	5	4
2	2	3	2	3	2	4	5	4	3	4	4	4	5	4	3	4	5	5	4	4	4	3	4	4	5	4	5	5	4	4	4	3	4	4	4	5	5	4	3	3	4	4	5	5	4	4	3	4	5
1	2	3	5	5	3	4	5	4	4	5	5	4	5	4	3	4	4	5	4	3	4	4	5	5	4	3	4	5	5	5	4	3	4	4	5	4	4	3	4	4	5	5	4	3	4	4	5	4	3
2	2	3	4	4	1	3	5	4	3	4	5	4	5	3	4	5	4	3	4	4	5	4	5	3	4	4	5	4	4	5	4	3	4	4	5	4	4	5	3	4	5	4	4	3	4	3	4	5	5
1	2	3	3	3	3	4	5	4	5	5	4	3	4	5	4	4	5	4	3	4	5	5	4	4	3	4	5	4	4	4	3	4	4	5	4	4	4	5	5	4	3	4	4	5	4	3	4	4	5
2	2	3	3	5	4	3	5	4	5	4	3	4	3	4	5	3	4	4	5	3	4	5	5	3	4	5	4	5	4	3	4	4	5	3	4	5	4	3	4	5	5	4	3	4	5	3	4	4	5
1	2	3	3	3	2	3	5	4	3	4	5	5	4	3	4	5	4	5	4	5	4	3	4	5	5	4	4	3	4	5	4	3	4	4	5	5	4	4	3	4	3	4	3	4	5	5	4	4	4
2	2	4	3	3	4	3	4	5	4	5	4	4	3	4	4	4	5	5	4	3	4	4	5	5	4	3	4	4	5	5	4	4	5	5	5	4	3	4	4	4	5	4	4	5	4	3	4	4	4
1	2	4	5	5	3	4	4	4	5	5	5	5	5	5	5	3	3	5	4	5	3	5	5	3	3	3	1	2	3	4	4	4	5	5	5	3	4	4	4	5	3	4	2	4	3	3	2	4	5
2	2	3	4	4	3	3	5	5	5	4	5	3	5	3	3	3	4	4	5	3	4	4	5	3	4	4	2	2	3	5	4	5	4	3	3	4	5	5	4	5	4	5	5	5	4	4	4	4	3
2	2	3	4	3	2	4	4	5	3	4	4	4	3	4	3	2	4	3	3	3	3	3	3	3	3	4	3	3	4	3	4	4	4	3	3	4	3	3	3	5	5	4	4	3	4	3	5	4	4
1	2	4	4	4	3	4	5	5	5	5	5	5	5	5	5	5	5	5	5	5	5	5	5	2	2	5	1	4	3	5	5	3	5	5	5	5	5	5	5	3	5	5	3	3	3	5	5	5	5
1	2	4	4	3	2	4	4	3	5	3	4	4	5	5	5	4	5	4	3	4	4	5	3	5	3	4	4	5	5	4	4	3	5	3	5	4	3	4	4	5	5	3	4	3	5	4	5	5	4
1	1	3	3	2	3	4	4	4	4	4	5	5	5	5	5	5	5	4	5	5	5	5	5	3	5	5	1	3	4	4	4	4	4	4	4	4	5	5	5	5	4	5	5	5	3	5	4	4	4
1	2	4	4	3	2	4	4	4	4	4	4	4	4	4	4	5	5	5	5	5	5	4	4	4	4	4	4	4	5	5	5	5	5	5	4	5	4	4	4	4	4	5	5	5	5	5	5	4	4
1	2	3	4	4	3	4	4	5	4	4	4	4	4	4	3	3	3	5	5	5	5	5	5	3	3	3	4	3	3	5	5	5	5	5	5	5	5	5	5	5	5	5	5	5	5	5	5	5	5
1	2	3	3	3	2	4	5	4	4	5	4	4	3	4	3	4	4	4	3	3	4	4	4	4	3	4	4	3	3	4	5	4	3	4	4	4	4	3	4	3	4	3	4	4	4	4	3	4	4
2	2	4	4	4	4	4	5	5	5	4	4	5	4	5	4	4	5	4	4	4	4	4	4	4	5	5	5	5	5	5	4	5	4	5	4	4	5	4	4	5	4	5	4	5	4	5	5	5	4
1	3	4	5	4	4	3	4	3	4	4	4	4	4	3	3	4	4	3	3	3	4	3	3	3	4	5	3	5	5	4	4	4	4	3	3	3	3	4	4	4	3	4	4	3	3	4	3	4	4
1	4	4	3	3	4	2	4	3	4	4	4	4	4	3	3	4	4	3	3	3	4	3	3	3	4	5	3	5	5	4	4	4	4	3	3	3	3	4	4	4	3	4	4	3	3	4	3	4	4
1	2	3	4	4	3	4	4	4	4	3	4	4	4	3	4	4	5	4	4	4	4	3	4	2	4	3	4	4	4	5	5	4	3	3	4	4	4	3	5	4	4	4	4	4	4	4	4	3	4
1	3	4	4	4	4	4	3	4	4	4	4	3	3	3	3	3	4	3	3	3	3	3	3	3	3	3	3	3	3	3	3	3	3	3	3	3	3	3	3	3	3	3	3	3	3	3	3	3	3
1	1	3	2	2	2	3	4	4	4	3	3	5	3	3	3	3	4	4	3	2	4	3	2	5	3	3	2	4	3	4	1	3	4	3	2	4	4	4	3	4	4	3	4	3	5	2	2	3	3
1	1	2	4	4	4	4	4	4	4	3	3	4	2	3	4	3	4	4	4	3	4	3	4	4	4	4	2	4	3	4	4	4	4	3	3	3	4	4	4	4	3	4	4	4	3	4	3	3	3
1	2	3	3	3	3	4	3	4	3	3	4	3	2	3	3	4	4	4	4	4	4	4	4	2	2	3	2	3	3	5	4	3	3	3	3	3	4	4	4	4	4	4	4	4	3	3	3	3	3
2	2	3	4	4	4	4	4	4	3	3	5	3	3	3	4	2	4	2	3	2	3	3	3	4	3	4	4	2	4	4	3	3	3	2	3	3	5	3	3	2	4	3	4	3	3	3	3	3	3
2	1	3	3	3	2	4	4	5	4	4	4	5	4	4	4	4	4	5	4	5	3	3	5	3	4	4	4	4	5	4	4	5	4	4	4	3	5	4	5	4	4	4	4	5	5	4	4	5	5
2	1	3	3	3	3	4	4	4	4	4	4	5	5	4	3	4	4	5	4	5	4	4	5	5	4	4	4	4	4	4	3	3	4	4	3	3	4	4	4	4	4	5	3	5	4	4	5	4	4
1	2	3	3	5	3	4	4	4	4	4	4	4	4	4	4	4	4	4	4	3	3	4	4	2	3	3	4	4	3	5	5	4	3	3	4	4	4	4	4	4	4	4	4	4	4	4	4	3	4
1	2	3	4	5	4	4	3	2	2	2	3	3	2	2	1	3	3	3	3	3	3	2	3	2	2	1	2	3	2	3	3	2	2	2	3	1	2	3	2	3	2	3	2	2	1	2	2	2	2
1	2	3	3	3	2	1	5	4	5	3	4	3	3	3	3	4	3	4	4	3	4	3	5	3	5	3	3	5	4	3	3	3	3	3	3	3	3	4	4	5	5	3	3	4	3	4	4	4	4
1	2	3	4	4	3	4	5	5	5	5	5	5	5	5	5	5	5	5	5	5	5	5	5	5	5	5	5	5	5	5	5	5	5	5	5	5	5	5	5	5	5	5	5	5	5	5	5	5	5
1	1	3	3	4	3	2	4	4	5	5	5	5	4	5	4	4	4	5	5	4	5	4	4	4	4	4	4	5	4	5	4	4	5	4	5	5	4	4	4	5	4	4	4	5	5	4	4	4	5
2	1	2	5	5	3	4	3	3	3	3	3	3	3	3	3	3	3	3	3	3	3	3	3	3	3	3	3	3	3	3	3	3	3	3	3	3	3	3	3	3	3	3	3	3	3	3	3	3	3
1	1	3	3	3	2	4	4	4	4	3	3	3	3	3	4	3	3	3	4	3	3	3	4	3	3	3	3	3	3	3	4	3	3	3	3	3	3	3	3	4	3	3	3	3	3	3	3	3	4
1	2	3	4	4	4	4	4	4	4	3	4	4	4	4	4	4	4	4	4	4	4	4	4	4	4	4	4	4	4	4	3	4	4	4	4	3	3	4	4	4	3	4	4	4	4	4	4	4	4
1	1	3	3	3	2	2	4	3	4	4	4	3	4	4	3	4	4	5	3	5	3	5	4	4	4	5	4	4	4	5	4	5	4	3	3	4	4	4	4	3	5	4	4	3	4	3	4	3	4
2	2	3	5	5	3	4	4	5	4	4	4	3	3	3	3	3	3	3	4	3	3	4	4	4	4	4	4	4	3	4	4	4	4	4	4	3	3	4	3	3	4	4	4	4	4	4	4	4	3
2	2	4	4	4	4	4	5	5	5	5	5	5	5	5	5	5	5	5	5	5	5	5	5	1	2	2	4	5	5	5	5	3	5	4	4	4	4	4	4	4	5	5	5	5	5	5	5	5	5
1	2	3	4	5	3	4	4	4	4	4	4	4	4	4	4	4	4	3	3	3	3	3	3	3	3	3	3	3	3	3	3	3	3	3	3	3	3	3	3	3	3	3	3	3	3	3	3	3	3
1	2	4	4	4	3	4	4	4	3	4	4	3	4	3	4	3	3	4	4	4	3	4	4	4	4	4	3	3	4	4	4	3	4	3	3	3	4	4	3	3	4	3	4	3	3	3	3	4	3
1	1	2	4	5	3	3	3	3	3	3	3	3	3	2	3	3	3	3	3	3	3	3	3	3	3	3	3	3	3	3	3	3	3	3	3	3	3	3	3	3	3	3	3	3	3	3	3	3	3
1	1	3	2	2	2	2	3	3	3	3	3	3	3	3	4	4	4	4	5	4	4	4	5	3	4	4	4	4	3	4	4	3	4	4	3	4	4	3	3	3	4	3	3	4	4	3	4	4	3
2	2	3	4	4	3	4	3	4	4	3	3	5	3	4	3	3	3	4	4	4	4	3	4	3	3	3	3	3	3	3	3	4	4	3	3	3	4	3	4	3	4	3	4	3	3	4	4	4	4
1	3	4	5	5	4	4	5	5	5	5	5	5	5	5	5	5	5	5	5	5	5	5	5	5	5	5	5	5	5	5	5	5	5	5	5	5	5	5	5	5	5	5	5	5	5	5	5	5	5
1	2	3	4	4	2	2	4	4	4	4	4	3	3	4	3	4	4	4	3	4	4	3	4	3	3	4	3	4	4	4	3	4	4	3	4	4	3	4	4	4	4	4	4	3	3	3	3	3	4
1	2	3	4	4	2	3	4	4	4	4	5	4	4	4	4	4	4	4	4	3	3	4	4	4	3	4	4	4	3	4	4	4	3	3	3	3	3	3	3	3	3	3	3	3	3	4	3	3	4
2	2	3	3	4	2	4	4	4	4	5	5	5	4	5	3	4	3	5	4	4	3	4	5	4	5	5	3	3	4	4	5	5	5	4	4	4	5	4	4	5	4	5	4	4	4	3	4	4	5
2	2	3	4	4	2	3	4	4	3	3	4	4	4	3	4	3	3	3	4	4	4	4	4	3	4	3	3	3	3	2	4	4	4	3	3	3	4	3	3	3	4	3	3	4	3	3	3	3	4
1	1	3	4	4	4	4	4	4	4	3	4	5	3	5	4	3	4	3	3	5	5	5	5	2	5	4	2	2	3	3	4	4	5	5	5	3	3	4	4	4	4	4	4	4	3	4	3	3	3
1	2	4	3	3	2	4	4	5	4	4	4	5	4	4	4	4	4	4	4	4	4	4	4	4	4	4	4	4	5	4	3	3	3	3	3	3	3	4	3	3	4	3	3	3	4	4	4	4	4
1	2	4	4	4	3	3	4	3	3	5	4	4	5	5	5	4	3	5	5	5	5	5	5	3	5	4	3	3	5	4	4	5	5	5	5	3	3	4	3	4	3	3	3	4	3	3	4	3	3
2	2	4	4	3	4	4	4	4	4	4	4	4	4	4	4	4	4	4	4	4	3	3	4	4	4	4	2	4	3	4	3	4	3	3	4	3	3	4	3	4	3	3	4	3	3	4	3	3	3
1	4	4	3	3	4	4	4	4	4	4	4	4	4	4	4	4	4	5	5	5	4	4	4	3	3	4	3	3	3	5	4	3	3	3	3	4	4	4	4	4	4	4	4	4	4	4	4	4	4
1	2	4	5	5	4	4	5	5	4	4	3	4	4	3	3	3	3	5	5	5	5	5	5	5	4	5	3	2	3	5	4	4	4	4	3	4	4	4	4	4	4	5	3	3	2	3	3	3	3
1	2	4	5	5	3	4	4	4	5	4	5	5	5	3	3	3	4	4	4	4	3	3	4	4	4	2	2	2	2	5	3	3	3	2	3	2	4	4	3	4	3	3	4	4	3	4	3	4	5
1	2	4	5	5	3	4	4	4	4	4	4	4	5	4	4	4	4	4	4	4	3	4	4	4	3	4	4	3	3	3	3	4	4	4	4	3	3	4	3	3	4	3	4	4	3	3	4	3	4
1	2	3	5	5	4	4	4	5	5	4	4	4	5	5	4	4	4	4	5	5	5	4	5	4	5	4	2	3	3	5	5	5	5	4	5	3	5	4	4	4	4	4	4	4	3	4	4	4	4
2	1	4	4	4	3	4	5	5	5	5	5	5	4	4	4	4	5	3	4	3	4	3	4	3	3	3	4	4	3	4	3	4	4	3	4	4	5	5	5	5	4	5	5	4	4	5	5	4	4
1	2	3	2	4	2	4	5	5	5	5	4	5	4	4	4	3	4	5	5	4	5	5	5	4	4	4	2	3	3	4	5	4	3	4	3	4	5	5	5	5	4	5	5	4	4	5	5	4	4
2	1	3	3	2	2	1	5	5	5	5	5	5	5	5	5	5	5	5	5	4	2	4	4	4	3	3	3	5	3	3	3	2	5	2	3	2	4	2	4	3	3	2	4	2	4	2	3	4	2
1	3	4	4	4	4	4	4	4	4	5	5	5	2	3	3	4	3	4	4	2	2	4	3	3	2	3	3	4	2	3	3	3	3	3	3	3	3	3	3	3	4	3	4	3	3	3	2	3	3
1	2	4	5	5	3	4	4	4	4	4	4	4	4	4	3	3	3	4	4	4	4	4	4	4	3	3	2	2	2	5	4	3	3	3	3	3	3	3	3	3	4	3	3	3	3	3	3	3	3
2	1	3	3	3	2	1	3	4	4	4	3	4	3	3	3	2	4	4	3	3	3	3	3	3	3	3	2	3	3	3	4	3	3	3	4	3	3	3	4	4	3	3	4	4	3	3	4	3	3
1	3	4	5	5	4	4	4	5	5	4	4	4	5	5	4	4	4	4	5	5	5	4	5	4	5	4	2	3	3	5	5	5	5	4	5	3	5	4	4	4	4	4	4	4	3	4	4	4	4
1	2	3	3	4	2	4	4	3	3	3	2	3	3	3	3	3	3	3	3	3	3	3	3	3	3	3	3	3	3	3	3	3	3	3	3	3	3	3	3	3	3	3	3	3	3	3	3	3	3
1	2	4	2	2	2	2	5	4	4	4	3	5	4	4	3	2	5	5	5	5	5	5	5	3	3	3	2	3	3	5	5	5	5	5	5	5	5	4	4	4	3	3	3	3	3	4	4	3	4
1	2	3	4	4	2	2	5	5	5	5	5	5	5	5	5	5	5	5	5	5	5	5	5	5	5	5	5	5	5	5	5	5	5	5	5	5	5	5	5	5	5	5	5	5	5	5	5	5	5
1	2	3	3	3	3	4	4	4	3	3	3	4	3	3	4	3	3	3	2	2	2	2	3	2	2	2	2	2	2	2	2	1	1	1	2	3	3	2	2	2	2	2	2	2	4	2	2	2	2
1	4	4	5	5	4	3	4	5	5	5	5	5	5	2	5	3	4	4	5	5	5	5	5	3	3	1	1	1	1	5	5	5	5	5	5	5	5	5	5	5	5	5	5	5	5	5	5	5	4
1	2	4	4	4	3	3	4	4	5	4	5	4	5	4	5	5	5	5	5	5	5	5	5	3	3	3	2	3	2	5	5	5	5	5	4	3	5	5	5	5	3	3	4	4	4	5	5	4	4
1	2	3	3	2	2	2	4	4	4	4	4	4	4	4	4	4	5	4	4	4	4	4	5	4	4	4	3	3	3	5	5	4	4	4	5	5	5	5	5	5	5	5	5	5	5	5	4	4	5
1	2	3	3	3	3	4	3	3	3	3	3	3	3	3	3	3	3	3	3	3	3	3	3	3	3	3	3	3	3	3	3	3	3	3	3	3	3	3	3	3	3	3	3	3	3	3	3	3	3
1	2	3	3	2	2	2	4	4	4	5	5	5	2	3	3	4	3	4	4	2	2	4	3	3	2	3	3	4	2	3	3	3	3	3	3	3	3	3	3	3	4	3	4	3	3	3	2	3	3
1	2	3	4	4	2	2	4	5	4	5	4	5	4	4	5	5	5	5	5	4	4	5	5	4	5	5	4	5	4	5	5	5	5	4	4	5	4	4	4	4	4	5	4	4	4	5	5	4	4
1	2	3	4	4	2	2	3	4	3	5	5	5	5	5	5	5	5	5	5	5	5	5	5	3	3	4	4	5	4	5	5	5	4	5	4	5	4	4	3	4	3	4	4	3	4	4	5	4	5
1	2	3	4	4	3	4	5	5	4	4	5	4	5	4	5	4	5	4	4	5	4	4	4	4	4	5	5	4	4	5	4	4	4	4	4	4	4	5	5	4	5	4	4	4	4	4	5	4	4
2	2	3	4	5	4	4	5	5	5	5	5	4	5	5	5	5	5	5	5	5	5	5	5	3	5	5	5	5	5	5	5	5	5	5	5	5	5	5	5	5	5	5	5	5	5	5	5	5	5
2	2	3	3	3	3	4	5	5	5	5	5	5	5	5	5	5	5	5	5	5	5	5	5	5	5	5	5	5	5	5	5	5	5	5	5	5	5	5	5	5	5	5	5	5	5	5	5	5	5
1	2	3	3	3	4	4	3	4	4	3	4	3	3	4	4	3	3	4	3	2	4	3	3	2	4	2	3	3	2	3	4	3	2	3	3	3	2	4	3	2	3	2	4	3	2	3	3	2	4
2	2	3	3	3	3	4	5	5	5	5	5	5	5	5	5	5	5	5	5	5	5	5	5	4	4	4	4	5	4	5	5	5	5	5	5	3	3	3	3	4	4	4	4	4	5	5	5	5	5
2	1	3	3	3	3	4	4	3	4	4	2	4	3	3	5	4	4	4	4	4	4	4	4	4	5	3	3	3	3	4	4	4	3	4	4	4	4	5	5	5	5	5	5	5	4	4	5	4	4
2	2	3	4	4	4	4	4	4	4	4	4	5	4	4	4	4	4	4	4	4	4	4	4	4	4	4	4	4	4	4	4	4	4	4	4	4	4	4	4	4	4	4	4	4	4	4	4	4	4
2	2	3	3	4	2	4	4	4	4	4	4	4	4	4	4	4	4	4	4	4	4	4	4	4	4	4	4	4	4	4	4	4	4	4	4	4	4	4	4	4	4	4	4	4	4	4	4	4	4
2	1	2	3	4	3	4	4	4	4	4	4	4	4	4	4	4	4	4	4	4	4	4	4	4	4	4	4	4	4	4	4	4	4	4	4	4	4	4	4	4	4	4	4	4	4	4	4	4	4
1	2	3	5	5	4	4	5	5	5	5	5	5	5	5	5	5	5	5	5	5	5	5	5	5	5	3	1	1	3	3	3	3	3	3	3	2	5	4	3	3	3	5	3	3	3	3	3	3	3
2	2	4	5	5	4	4	3	3	4	3	3	3	3	3	3	3	3	2	2	2	3	4	2	2	2	2	2	2	2	2	2	2	2	2	2	2	3	2	2	3	2	3	2	2	2	2	3	2	3
2	2	4	4	4	3	2	3	4	3	4	3	3	2	3	3	2	2	3	2	3	3	3	3	3	3	3	3	3	3	3	3	4	3	3	3	3	3	3	3	3	3	3	3	3	3	3	3	3	3
2	2	4	4	5	4	2	4	4	4	4	3	4	4	3	3	4	4	4	3	3	4	3	3	4	3	3	4	3	4	4	3	3	3	3	3	4	4	3	3	4	3	4	4	3	4	3	5	3	4
2	2	3	4	4	2	4	3	3	3	3	3	3	3	2	3	3	4	4	4	4	4	4	4	4	3	3	3	3	3	3	3	3	3	3	3	3	3	3	4	4	3	3	4	3	3	4	3	4	3
1	2	3	3	4	4	3	4	4	3	4	4	4	5	3	4	4	4	4	4	5	3	4	5	5	5	5	5	4	5	4	4	4	4	4	4	3	4	4	5	5	3	5	5	5	3	4	3	4	5
1	2	4	5	5	3	2	4	4	4	4	3	4	4	4	4	3	3	3	4	4	4	2	4	4	4	4	2	4	4	3	4	3	4	4	4	4	3	4	3	4	4	4	3	4	4	4	4	3	3
2	2	3	3	4	3	4	4	4	5	4	3	4	3	3	4	4	4	3	4	4	4	4	4	4	5	5	2	3	4	3	3	4	5	4	3	4	4	5	5	5	4	4	4	4	5	4	4	4	4
1	2	3	2	3	2	2	4	4	4	4	4	4	4	4	4	4	4	4	4	4	4	4	4	4	4	4	4	4	4	4	4	4	4	4	4	4	4	4	4	4	4	4	4	4	4	4	4	4	4
1	3	4	4	4	3	4	4	5	5	4	3	3	4	3	3	3	3	4	4	4	3	4	4	5	5	5	1	1	1	5	3	4	4	3	3	3	3	4	4	4	3	3	5	3	3	3	5	3	3
1	2	4	3	3	3	4	3	3	4	2	4	4	2	4	4	2	3	4	3	4	3	5	4	2	4	3	1	3	5	2	5	5	3	2	3	3	4	5	3	2	4	3	2	4	4	4	5	2	3
1	2	3	2	2	2	2	3	4	4	3	3	4	4	4	3	3	4	4	5	4	4	4	3	5	4	3	4	3	3	4	4	3	3	3	4	3	5	4	4	4	3	3	3	4	4	3	3	4	3
2	2	3	3	4	4	3	4	4	4	4	4	5	4	3	4	3	3	3	4	4	3	3	4	4	4	4	4	3	4	4	4	4	5	4	4	4	4	4	4	4	5	4	4	4	5	4	4	4	4
1	2	4	3	4	3	4	4	4	4	4	5	3	4	3	4	5	4	3	4	2	4	4	3	2	3	3	2	3	3	3	3	4	4	4	3	2	4	4	4	4	2	4	4	3	4	4	4	5	4
2	2	3	5	4	2	3	4	4	4	4	4	4	4	3	4	3	4	4	4	4	4	4	4	4	3	3	3	4	3	5	4	4	4	3	4	3	4	4	4	3	3	3	4	4	3	4	3	3	3
1	2	3	3	3	2	4	3	4	4	4	3	4	2	2	3	2	3	4	3	3	2	4	3	3	3	3	3	3	3	3	3	3	3	3	2	2	3	3	3	4	2	3	3	3	2	3	4	3	3
1	2	3	4	2	3	4	3	3	3	3	3	3	3	3	3	3	3	4	3	4	2	3	3	2	3	3	1	1	2	4	2	3	5	2	2	3	3	4	3	3	2	4	3	3	2	3	3	3	3
1	2	3	4	4	2	4	3	4	5	3	2	3	2	2	3	4	3	2	1	4	2	2	3	1	4	3	2	1	3	4	3	4	5	2	2	3	5	5	5	4	2	4	5	5	2	4	3	2	2
2	2	4	3	3	2	4	4	5	4	5	4	4	4	4	5	4	4	4	4	4	5	5	5	3	3	3	1	2	3	3	3	5	5	5	3	3	3	3	3	3	2	3	3	3	2	3	3	3	3
2	2	4	4	4	4	4	3	4	4	4	4	4	4	4	4	4	3	4	4	4	3	3	4	3	3	3	2	3	3	4	4	5	5	5	4	3	3	3	4	3	3	4	4	3	3	4	4	3	4
1	2	4	4	5	2	4	3	4	4	4	4	4	4	4	4	4	3	4	4	4	3	3	4	3	3	3	2	3	3	4	4	5	5	5	4	3	3	3	4	3	3	4	4	3	3	4	4	3	4
2	2	3	3	4	3	4	4	4	4	4	4	5	4	4	4	4	4	4	4	4	4	4	4	4	4	4	4	4	4	4	4	4	4	4	4	4	4	4	4	4	4	4	4	4	4	4	4	4	4
1	2	4	3	2	4	4	4	5	4	5	4	4	4	4	5	4	4	4	4	4	5	5	5	3	3	3	1	2	3	3	3	5	5	5	3	3	3	3	3	3	2	3	3	3	2	3	3	3	3
1	2	4	4	4	3	4	3	4	4	3	4	3	3	4	4	3	3	4	3	2	4	3	3	2	4	2	3	3	2	3	4	3	2	3	3	3	2	4	3	2	3	2	4	3	2	3	3	2	4
1	2	3	4	4	2	3	4	5	5	4	3	3	4	3	3	3	3	4	4	4	3	4	4	5	5	5	1	1	1	5	3	4	4	3	3	3	3	4	4	4	3	3	5	3	3	3	5	3	3
1	2	4	4	4	2	4	4	4	4	4	4	5	4	4	4	4	4	4	4	4	4	4	4	4	4	4	4	4	4	4	4	4	4	4	4	4	4	4	4	4	4	4	4	4	4	4	4	4	4
1	2	4	5	5	4	4	4	4	4	4	3	4	4	3	3	4	4	4	3	3	4	3	3	4	3	3	4	3	4	4	3	3	3	3	3	4	4	3	3	4	3	4	4	3	4	3	5	3	4
1	2	4	5	5	4	4	5	5	5	4	5	4	4	5	4	4	4	4	4	4	4	4	3	2	5	3	4	3	4	3	3	4	4	5	5	4	5	4	4	5	4	4	4	4	4	4	4	4	3
1	2	3	4	4	3	4	4	4	5	3	4	5	4	3	3	4	3	3	3	3	4	4	4	5	3	5	4	4	3	4	4	5	4	4	4	3	4	5	4	3	3	4	3	3	3	3	4	4	4
1	2	4	4	3	3	4	5	5	4	5	4	4	3	3	2	2	2	1	2	3	2	2	2	2	2	3	2	2	2	1	2	3	3	3	2	1	1	1	2	3	4	2	4	3	4	4	3	3	3
1	2	3	3	4	4	4	5	5	5	5	5	5	5	5	5	5	5	5	5	5	5	5	5	5	5	5	5	3	5	5	5	5	5	5	5	5	5	5	5	5	5	5	5	5	5	5	5	5	5
1	2	4	4	3	3	4	5	5	5	5	5	5	5	5	5	5	5	5	5	5	5	5	5	5	5	5	5	5	5	5	5	5	5	5	5	5	5	5	5	5	5	5	5	5	5	5	5	5	5
2	3	4	5	5	4	1	4	5	4	5	4	4	4	3	5	5	5	4	5	4	4	5	5	4	5	5	4	5	5	3	4	4	4	3	4	4	5	5	5	5	5	5	4	5	5	4	5	4	5
1	2	4	5	3	4	4	5	5	4	5	4	4	2	3	5	5	5	4	4	4	3	4	4	4	4	5	5	4	4	5	5	4	4	4	5	4	4	5	4	5	5	5	5	5	5	5	4	4	4
1	3	4	3	3	4	2	4	4	2	3	3	4	2	4	5	5	5	5	5	5	5	5	5	5	5	1	5	1	5	5	5	2	1	1	2	3	5	5	5	5	2	5	5	5	1	5	5	5	5
1	3	4	4	4	4	4	5	4	4	4	5	5	4	5	3	3	4	4	4	5	4	4	5	4	4	4	4	3	3	5	5	4	4	5	5	5	5	5	5	5	5	5	5	5	5	5	5	5	5
1	2	3	1	1	1	3	4	4	4	4	4	4	4	4	4	4	4	4	4	4	4	4	4	4	4	4	4	4	4	4	4	4	4	4	4	4	4	4	4	4	4	4	4	4	4	4	4	4	4
1	2	4	5	5	3	4	4	4	4	4	4	4	4	4	4	4	4	4	4	4	4	4	4	4	4	4	4	4	4	4	4	4	4	4	4	4	4	4	4	4	4	4	4	4	4	3	3	2	3
1	2	3	3	3	3	4	4	4	4	4	3	4	3	3	3	3	3	4	4	3	4	4	4	3	3	4	4	3	3	3	4	3	3	3	3	3	4	4	4	4	3	4	4	4	3	4	4	4	4
1	1	3	5	5	4	4	1	1	1	1	1	1	1	1	2	1	1	1	3	3	2	1	1	2	1	2	2	1	1	1	1	1	1	2	1	2	1	1	1	1	1	2	1	2	2	2	1	2	2
1	1	3	4	4	2	2	4	4	3	3	3	4	4	3	3	3	4	4	3	2	4	4	4	2	3	3	5	5	2	1	5	5	1	1	2	3	3	4	2	4	3	5	2	4	5	3	4	3	4
1	1	3	4	4	2	2	4	4	3	3	3	4	4	3	3	3	4	4	3	2	4	4	4	2	3	3	5	5	2	1	5	5	1	1	2	3	3	4	2	4	3	5	2	4	5	3	4	3	4
1	2	3	4	4	2	4	5	5	5	5	5	5	5	5	5	5	5	5	4	5	5	4	4	5	4	5	4	5	5	5	5	5	5	5	5	5	5	5	5	5	5	5	5	5	5	5	5	5	5
1	2	3	3	4	3	4	2	2	2	1	4	3	2	5	5	5	4	5	5	4	4	5	5	5	3	5	5	4	4	5	5	5	4	5	5	4	4	4	4	4	3	4	5	4	3	4	4	2	2
1	1	3	2	2	4	4	3	4	3	3	4	4	4	4	4	4	3	3	3	3	4	3	2	3	3	2	2	2	3	4	3	3	3	3	2	2	3	3	3	4	3	3	3	4	3	4	4	3	3
1	2	3	4	4	3	4	4	5	5	5	4	4	4	4	4	4	4	4	4	5	4	5	4	5	4	5	3	4	3	4	5	4	4	5	4	5	5	5	5	4	5	5	5	5	5	4	5	4	4
1	2	2	5	5	3	4	4	4	3	5	5	4	3	4	3	3	3	4	3	4	3	5	4	2	2	3	2	3	2	4	3	2	2	4	4	2	3	3	3	2	4	3	4	4	2	2	4	4	4
1	1	3	3	4	2	4	4	3	3	4	2	4	3	4	3	3	4	4	3	4	3	4	3	3	3	2	3	3	1	4	5	3	4	3	5	4	3	4	3	4	3	4	3	5	1	5	4	4	3
2	2	4	4	4	3	4	5	5	5	5	3	4	4	4	4	3	5	5	4	3	5	5	4	5	5	4	5	4	5	5	5	5	4	5	4	5	5	5	5	5	5	5	4	5	5	4	4	5	4
2	1	4	3	3	1	1	4	5	5	5	4	4	5	4	3	5	4	3	3	4	3	3	3	3	3	4	4	4	3	3	3	4	4	3	3	2	4	3	1	2	3	3	3	2	3	2	2	3	3
2	2	4	3	4	2	3	5	5	5	5	5	5	5	5	5	5	5	5	5	5	5	1	5	3	3	4	5	5	5	5	5	5	5	5	5	5	5	5	5	5	5	5	5	5	5	5	5	5	5
2	2	4	4	4	3	4	4	4	5	5	5	5	5	4	4	4	4	4	4	3	4	4	4	4	4	3	5	5	5	4	4	4	4	2	4	3	5	5	5	5	3	5	5	5	3	5	5	2	3
2	2	4	3	4	4	4	2	1	1	1	2	1	1	1	2	3	4	3	2	3	3	3	4	2	3	3	2	1	3	1	3	2	3	3	2	3	3	2	4	3	3	3	3	3	4	3	3	3	4
1	2	3	4	5	4	4	3	4	5	4	4	5	3	5	5	3	5	5	4	5	5	4	3	3	3	3	4	4	3	3	4	3	3	4	1	5	5	5	5	5	5	5	4	3	3	5	5	5	5
1	2	3	3	3	2	4	3	3	1	2	3	1	2	2	1	2	1	3	3	4	3	2	4	5	2	2	3	3	4	4	4	3	3	3	4	3	4	3	4	4	4	5	5	5	5	1	4	5	2
1	2	3	4	4	4	4	3	4	2	2	4	3	3	2	2	2	3	4	4	4	4	5	2	2	3	3	3	3	3	5	4	5	5	5	4	3	3	4	4	4	3	4	3	4	3	4	3	4	4
1	1	1	5	5	3	2	4	4	5	4	4	4	4	4	3	4	4	5	5	4	4	4	5	3	3	5	4	4	3	4	4	5	4	4	4	3	4	5	4	3	3	4	3	3	3	3	4	4	4
1	1	1	5	5	3	2	3	5	5	3	3	3	1	3	1	3	1	3	2	3	1	1	4	3	3	4	4	4	3	2	1	1	1	1	5	5	5	5	5	5	5	5	5	5	5	5	5	3	2
1	2	4	4	4	3	3	4	4	4	4	4	4	4	4	4	4	4	4	4	4	4	4	4	3	3	1	4	3	3	4	4	1	1	1	3	4	4	4	4	4	4	4	4	4	4	4	4	4	4
1	2	4	5	4	3	1	5	5	5	5	5	5	5	5	5	3	4	5	4	4	4	5	5	4	3	3	3	3	3	4	4	4	4	4	4	4	4	4	3	4	4	4	4	4	4	4	3	3	4
1	1	3	2	4	3	4	3	3	3	3	4	4	5	4	4	4	4	4	4	4	4	5	4	4	4	4	4	4	4	4	5	4	4	4	4	4	4	4	4	3	3	3	4	4	5	4	4	4	4
1	2	4	3	4	4	4	3	3	3	3	4	4	5	4	4	4	4	4	4	4	4	5	4	4	4	4	4	4	4	4	5	4	4	4	4	4	4	4	4	3	3	3	4	4	5	4	4	4	4
1	2	4	3	4	2	4	3	5	5	5	5	5	4	5	5	5	5	5	5	5	5	5	5	5	5	5	5	5	5	5	4	3	4	5	5	5	4	5	5	4	4	4	4	5	4	4	4	5	5
1	2	4	5	5	4	3	4	3	3	3	3	3	3	4	3	3	3	3	3	3	3	3	3	3	3	3	3	3	3	3	3	3	3	3	3	3	3	3	3	3	3	3	3	3	3	3	3	3	3
1	2	4	5	4	3	4	3	4	4	3	5	4	2	3	3	2	2	4	4	4	5	4	5	2	2	3	2	2	1	5	4	2	2	2	1	2	3	4	4	4	2	3	4	4	3	3	4	3	4
1	1	3	3	3	3	4	4	5	5	5	5	5	4	3	5	5	5	4	5	5	5	5	3	5	4	3	4	4	4	3	4	4	5	5	5	5	5	5	3	3	2	5	5	5	5	5	5	5	5
1	2	3	3	3	3	3	5	5	5	5	5	5	5	5	4	4	5	5	5	5	5	5	5	5	5	5	4	5	5	5	5	5	4	4	5	5	5	5	5	5	5	5	5	5	5	5	5	5	5
2	3	4	4	4	4	2	5	5	4	4	5	4	4	4	4	4	4	4	4	4	4	4	4	4	5	4	4	4	4	4	4	5	4	4	4	4	4	5	4	4	4	4	5	4	4	5	4	4	5
1	2	3	3	4	3	3	3	4	4	4	4	2	2	3	3	3	3	4	3	3	3	3	3	3	3	3	2	3	4	2	2	2	2	2	2	2	2	4	2	4	3	3	2	3	3	3	2	3	3
1	4	4	4	3	4	4	4	4	4	4	3	3	4	4	4	2	3	3	3	4	3	4	4	3	3	3	3	3	3	4	4	4	4	4	3	4	4	4	4	4	3	4	3	3	3	3	3	4	4
1	3	4	3	3	4	4	4	4	4	4	4	4	4	4	4	4	4	4	4	4	4	4	4	4	4	4	4	4	4	4	4	4	4	4	4	4	5	5	5	5	5	5	5	5	5	5	5	4	4
2	2	3	3	3	3	3	5	4	4	5	4	4	5	4	5	4	4	5	4	5	4	3	4	4	4	4	5	3	4	4	5	3	4	4	5	3	4	5	5	4	4	4	5	4	4	4	4	4	5
1	2	4	5	4	4	3	2	3	3	3	3	3	3	3	3	3	3	2	2	2	2	2	2	2	2	2	2	2	2	4	3	3	3	3	3	3	3	3	3	3	3	3	3	3	3	3	3	2	2
1	2	3	5	5	4	2	3	4	5	5	5	3	5	4	4	4	4	4	4	3	4	4	4	3	5	3	5	2	3	4	3	3	3	4	4	4	4	4	4	3	4	3	4	4	4	4	3	3	3
1	1	3	1	3	2	3	4	3	5	4	3	4	4	4	4	3	3	2	3	3	3	3	3	3	3	3	3	2	3	3	3	3	3	5	4	4	4	4	4	3	5	3	4	4	4	4	4	4	4
1	1	3	1	3	2	3	3	4	4	4	4	4	4	4	4	5	4	4	4	4	4	4	4	4	4	4	4	4	4	4	4	4	4	4	4	4	4	4	4	4	4	4	4	4	4	4	4	4	4
1	2	3	4	4	2	4	2	3	3	3	4	4	2	3	2	3	3	2	2	3	3	2	3	4	4	3	3	3	3	3	2	3	3	3	3	3	3	4	4	4	4	3	3	3	3	3	3	3	4
1	2	3	3	3	4	3	4	4	3	4	2	3	3	4	4	3	3	4	4	4	4	3	3	4	4	5	4	4	4	4	4	4	4	4	4	3	4	3	4	3	3	3	3	4	3	4	4	4	3
1	2	4	2	3	2	2	4	4	5	4	5	4	4	4	3	3	5	4	3	3	5	3	5	4	4	3	4	4	3	4	4	4	4	4	4	4	4	4	4	4	4	4	4	4	4	4	4	4	4
1	2	3	4	4	2	3	5	4	4	4	4	4	5	4	4	5	5	4	4	4	4	4	4	4	4	4	4	4	4	4	4	4	4	4	4	4	4	4	4	4	4	4	4	4	4	4	4	4	4
2	2	4	4	3	2	3	1	1	1	1	1	1	1	1	1	1	1	2	1	1	1	1	1	1	1	1	1	1	1	1	1	1	1	1	1	1	1	1	1	1	1	1	1	1	1	1	1	1	1
1	2	3	4	4	2	4	5	5	4	5	5	4	3	3	3	5	5	5	5	5	5	5	5	5	5	5	5	5	5	5	5	5	5	5	5	5	5	5	5	5	5	5	5	5	5	5	5	5	5
1	2	4	4	4	4	2	5	4	4	4	4	5	4	4	4	5	4	5	4	5	4	4	4	5	5	5	3	3	3	2	2	2	2	3	3	4	5	4	4	4	5	5	5	5	5	5	5	5	5
1	2	4	4	4	3	4	3	2	5	5	2	1	1	1	2	4	5	5	5	5	3	5	4	3	5	2	2	1	5	2	1	5	5	5	1	1	5	5	5	5	4	4	5	5	4	4	4	2	1
1	2	4	3	3	4	4	5	5	5	5	4	5	4	4	5	4	4	4	4	5	5	4	5	5	5	5	5	5	5	5	5	5	5	5	5	3	4	5	4	5	2	3	4	4	4	3	5	4	5
1	2	3	4	4	4	4	5	5	5	5	5	5	5	5	5	5	5	5	5	5	5	5	5	5	5	5	5	5	5	5	5	5	5	5	5	5	5	5	5	5	5	5	5	5	5	5	5	5	5
2	2	3	4	4	2	4	1	2	2	2	2	2	2	2	3	2	2	2	3	2	2	2	2	3	2	3	2	3	3	2	1	1	2	2	1	1	2	2	3	2	1	1	1	3	3	2	3	3	1
1	4	4	3	3	4	4	4	4	4	4	4	4	4	4	3	3	4	3	4	4	3	4	3	3	3	3	2	2	4	2	3	3	3	3	3	3	3	3	3	3	2	2	4	3	2	3	3	3	2
1	2	3	4	4	3	4	5	5	5	4	4	4	5	4	4	4	4	5	5	5	4	5	5	4	4	4	4	3	5	5	4	5	4	4	4	4	5	4	5	4	4	4	4	4	4	4	4	4	4
1	2	3	4	4	3	4	5	5	5	5	5	5	5	5	5	5	5	5	5	5	5	5	5	5	5	5	5	5	5	5	5	5	5	5	5	5	5	5	5	5	5	5	5	5	5	5	5	5	5
1	2	3	4	4	3	4	1	1	1	1	1	1	1	1	1	1	1	1	1	1	1	1	1	1	1	1	1	1	2	3	1	1	1	1	1	1	1	1	1	1	1	1	1	1	1	1	1	1	1
1	2	3	4	5	4	4	4	4	4	4	4	4	5	4	4	4	3	4	5	4	3	3	3	4	4	4	4	4	4	2	4	3	4	4	4	4	3	4	4	4	3	3	2	3	3	4	4	4	4
1	2	4	3	3	2	2	5	5	4	5	5	4	5	4	4	4	4	5	5	4	4	5	4	5	3	4	4	4	3	3	4	4	4	3	2	2	4	3	3	3	5	2	1	5	1	4	2	4	2
1	1	3	3	3	2	3	4	4	4	4	4	4	4	4	3	5	5	1	3	3	3	3	3	3	4	4	1	1	1	1	1	1	1	4	4	4	4	4	4	4	4	3	1	1	1	1	1	1	1
2	2	3	4	4	2	4	3	4	4	5	4	5	4	3	3	3	3	4	4	4	4	4	4	4	3	4	4	3	3	4	4	4	4	4	4	4	4	4	4	4	4	4	4	4	4	4	4	4	4
2	2	3	1	3	4	2	4	4	3	4	3	3	3	3	3	3	3	3	3	3	3	4	3	3	3	3	3	3	3	4	4	4	4	4	3	2	4	4	3	4	2	4	2	3	2	4	3	3	3
1	3	4	4	4	3	4	3	4	4	3	4	3	2	3	1	2	3	5	4	3	3	4	4	3	3	4	3	2	4	4	4	4	4	4	3	4	4	3	4	4	4	3	4	4	4	4	4	3	3
2	1	3	3	4	2	4	5	5	5	5	5	5	5	5	5	5	5	4	4	5	5	5	5	5	5	5	5	5	5	5	5	5	5	5	5	5	5	5	4	4	5	5	5	4	5	4	4	5	5
1	2	3	5	5	4	4	5	5	5	5	5	5	1	3	5	3	4	4	5	4	4	5	5	5	5	5	5	4	5	5	4	4	4	5	5	4	5	5	5	4	4	5	4	5	4	4	4	2	4
1	2	3	3	2	2	2	4	4	5	5	5	4	5	5	5	5	5	4	5	5	5	5	5	3	5	4	5	5	4	5	5	5	5	4	5	4	5	4	4	5	5	5	5	5	4	4	5	4	5
1	2	4	2	2	2	2	3	5	5	5	5	4	4	4	2	5	4	5	5	4	3	3	3	5	4	1	2	2	1	3	5	1	2	1	5	3	2	2	2	4	2	2	4	4	4	3	3	3	3
1	2	3	4	5	3	3	2	4	5	4	4	4	4	4	5	4	4	4	5	4	5	4	2	2	2	4	4	5	4	2	3	1	2	2	4	4	4	5	4	4	4	4	4	4	4	4	4	3	4
1	1	4	3	3	3	3	3	4	4	4	3	2	1	2	3	4	4	5	5	2	5	5	5	3	3	5	5	3	2	3	5	1	2	1	4	2	5	5	5	5	5	5	5	5	5	5	5	5	5
2	2	3	4	5	3	4	3	4	4	3	4	4	3	4	4	3	3	5	4	3	4	4	5	4	3	3	4	3	4	3	3	3	3	3	3	3	3	3	3	3	3	3	3	3	3	3	3	4	4
1	2	4	3	5	2	3	4	2	4	3	4	4	4	4	4	4	4	4	4	4	3	3	3	5	5	5	5	5	3	5	3	5	5	5	5	4	5	5	4	4	3	4	4	4	4	5	5	5	5
2	2	3	4	4	4	3	3	4	4	4	3	3	2	3	2	3	3	3	3	4	3	3	3	4	5	2	4	5	4	4	3	3	3	4	2	5	5	4	4	5	4	4	3	4	3	3	3	3	3
1	2	3	3	3	3	4	3	3	3	3	3	3	2	2	3	3	2	3	3	3	3	3	3	3	3	4	3	3	3	4	4	4	4	4	3	4	3	3	3	3	3	3	3	3	2	2	2	3	3
1	2	4	3	4	3	4	3	4	3	1	1	1	1	1	1	3	4	5	2	3	3	5	5	3	3	1	3	3	1	1	5	3	2	1	1	1	1	4	3	4	4	3	3	3	2	5	4	4	4
1	2	3	3	3	2	2	4	4	4	4	4	4	4	4	4	4	4	4	4	4	4	4	5	4	4	4	4	4	4	4	4	4	4	4	4	4	4	4	4	4	4	5	4	4	4	4	5	4	4
1	2	3	3	3	2	2	4	5	5	4	4	4	3	4	4	4	4	4	5	4	5	5	4	5	5	5	4	5	5	4	4	4	3	4	3	4	4	4	4	4	4	4	4	4	4	3	3	4	3
2	2	3	5	5	4	3	5	5	5	5	5	5	5	5	5	5	5	4	3	5	5	2	3	5	5	5	5	5	5	5	5	5	5	5	5	5	5	5	5	5	5	5	5	5	5	5	5	4	5
2	2	3	3	5	4	4	4	3	4	3	3	3	3	4	4	3	4	4	3	4	4	4	4	3	4	4	4	3	4	4	3	4	4	4	3	3	3	3	4	3	3	3	3	3	2	3	3	3	3
2	3	4	3	3	4	4	1	2	2	2	2	2	1	2	2	2	2	2	2	2	3	2	2	1	1	2	2	1	1	1	2	3	2	2	1	1	1	1	1	1	1	1	1	1	1	1	1	1	2
1	2	3	5	5	2	3	3	3	3	3	3	3	1	3	4	3	3	3	4	5	3	4	4	3	4	3	4	3	3	4	4	3	3	4	3	4	2	5	3	4	3	4	2	4	4	4	3	2	4
2	2	3	3	3	4	4	3	3	3	3	4	3	2	3	3	2	3	3	3	3	4	3	3	3	4	4	4	4	3	3	3	4	4	4	4	3	4	4	4	4	4	4	3	3	4	4	4	4	4
1	2	3	4	5	4	4	3	4	4	5	5	4	1	3	3	3	5	4	3	3	3	4	5	3	4	4	4	2	2	4	5	4	4	1	4	4	5	5	5	4	4	5	4	5	4	5	5	5	5
1	2	3	2	4	2	3	5	5	5	5	5	5	5	5	5	5	5	5	5	5	5	5	5	5	4	5	5	5	5	5	5	5	5	5	5	5	5	5	5	5	5	5	5	5	5	5	5	5	5
2	1	3	4	4	3	4	5	4	4	5	4	4	5	4	5	4	4	5	4	5	4	3	4	4	4	4	5	3	4	4	5	3	4	4	5	3	4	5	5	4	4	4	5	4	4	4	4	4	5
1	3	4	4	4	4	4	3	3	3	3	3	3	3	3	3	3	3	3	3	3	3	3	3	3	3	3	3	3	3	3	3	3	3	3	3	3	3	3	3	3	3	3	3	3	3	3	3	3	3
2	2	4	4	5	4	4	3	3	4	3	3	3	3	3	4	4	4	4	4	4	4	4	4	3	3	3	3	3	3	5	3	2	3	2	3	3	3	3	3	3	3	3	3	3	3	4	4	4	3
1	2	4	3	2	2	4	5	5	5	5	5	5	5	5	5	5	5	5	5	5	5	5	5	5	5	3	4	3	4	3	3	4	4	5	5	4	5	4	4	5	4	4	4	4	4	4	4	4	3
1	2	2	4	4	4	4	4	4	5	4	4	4	4	4	3	4	4	5	5	4	4	4	5	3	3	5	4	4	3	4	4	5	4	4	4	3	4	5	4	3	3	4	3	3	3	3	4	4	4
2	2	3	4	4	2	4	4	3	3	3	4	2	1	3	2	2	3	4	3	4	4	4	4	4	3	4	2	3	3	4	4	4	4	3	2	2	3	4	5	4	3	4	5	3	3	4	5	3	3
1	1	3	4	4	4	4	4	4	4	4	4	4	4	5	5	5	5	5	5	5	5	5	5	5	5	5	5	5	5	5	5	5	5	5	5	5	5	5	5	5	5	5	5	5	5	5	5	5	4
1	3	4	3	3	4	2	2	3	2	1	4	3	1	4	4	4	2	4	4	2	3	4	5	2	2	3	1	2	1	1	4	3	3	1	1	3	1	2	4	3	2	3	4	3	2	3	4	2	1
2	2	3	3	3	2	2	3	2	3	3	3	4	5	4	4	3	4	3	4	4	3	4	3	3	3	4	3	4	3	3	4	3	3	3	3	3	3	3	3	3	3	3	3	4	3	4	4	4	5
1	2	3	3	4	3	4	3	3	3	3	3	3	3	3	3	3	3	3	3	3	3	3	3	3	3	3	3	3	3	3	3	3	3	3	3	3	3	3	3	3	3	3	3	3	3	3	3	3	3
1	2	3	4	4	4	4	5	5	5	5	5	5	5	5	5	5	5	5	5	5	5	5	5	5	5	5	5	5	5	4	5	5	5	5	5	5	5	5	5	5	5	5	5	5	5	5	5	5	5
1	2	3	4	4	2	3	3	4	4	3	3	3	3	3	3	3	3	3	3	3	3	4	4	4	3	4	4	3	3	4	3	3	3	3	3	3	3	3	3	3	3	3	3	3	3	3	3	3	3
1	2	4	4	4	4	4	4	4	4	3	4	4	3	4	3	3	3	5	4	3	3	4	4	4	5	5	5	4	5	5	5	5	5	2	5	5	5	5	5	4	3	4	5	5	5	5	4	5	4
1	2	4	5	4	4	4	3	3	3	3	4	3	3	3	4	3	4	2	3	3	3	2	4	3	3	4	4	4	3	3	3	4	3	2	2	2	3	4	3	4	2	4	4	3	4	4	4	2	2
1	2	3	3	4	4	3	3	4	4	3	5	3	5	3	3	4	4	4	4	3	5	4	3	3	3	2	2	4	5	3	3	4	3	3	2	3	4	3	2	5	5	2	5	4	4	3	4	4	3
2	2	4	5	5	4	4	5	5	5	5	5	3	4	3	3	3	4	4	3	3	4	4	4	3	3	3	3	3	3	4	4	4	4	4	4	4	4	4	4	4	4	4	4	3	3	4	4	4	4
1	3	4	5	5	4	4	3	3	3	3	3	3	3	3	3	3	3	5	4	4	5	4	4	3	3	3	3	3	3	3	3	3	3	3	3	3	3	3	3	3	3	3	3	3	4	3	3	3	3
1	2	3	4	4	2	2	3	4	4	4	3	3	2	3	2	3	3	3	3	4	3	3	3	4	5	2	4	5	4	4	3	3	3	4	2	5	5	4	4	5	4	4	3	4	3	3	3	3	3
2	2	3	4	5	4	4	5	5	5	5	5	5	5	5	5	2	2	5	2	2	5	5	1	5	5	2	2	5	1	2	1	5	5	4	2	5	3	5	5	5	2	2	5	2	5	1	1	5	1
1	3	4	5	5	4	4	5	5	5	2	5	5	5	5	5	5	5	5	5	5	5	5	5	3	4	2	5	3	4	5	5	5	5	2	5	4	3	4	4	3	3	3	3	3	3	3	3	4	3
1	3	2	4	4	4	4	1	1	3	3	2	3	3	2	2	2	2	3	2	2	2	3	2	3	2	2	5	4	4	3	3	3	3	4	3	3	3	2	1	2	4	4	4	2	3	4	3	3	3
1	1	3	4	4	2	4	3	5	4	4	3	4	3	5	4	3	3	3	3	3	2	2	4	2	4	2	2	2	4	3	3	3	3	4	3	3	4	4	4	2	3	4	2	4	5	3	2	3	2
1	2	3	4	4	2	2	5	5	4	4	4	4	5	5	5	5	5	5	4	4	4	5	5	5	5	3	3	3	4	4	5	4	5	5	5	5	5	5	5	5	4	5	4	4	5	5	4	5	5
2	2	4	4	4	3	4	4	2	3	3	3	3	3	3	3	3	3	3	3	3	3	4	3	3	3	3	3	3	3	4	4	3	4	4	3	4	3	4	3	3	4	3	3	3	3	3	3	2	3
1	3	4	4	4	4	4	4	4	4	4	4	5	4	4	5	5	5	4	5	4	5	5	2	5	4	4	4	5	4	4	4	4	5	5	4	5	4	5	5	5	4	5	4	4	4	4	5	4	4
1	3	4	4	4	4	4	2	2	2	2	5	3	3	2	5	4	5	4	5	4	3	5	5	4	4	4	4	3	4	3	4	5	5	4	4	4	3	4	3	4	4	4	5	4	4	4	5	4	5
2	2	4	5	4	3	4	2	3	4	3	4	3	1	3	1	3	4	4	4	5	5	4	4	5	4	5	4	3	4	4	4	4	4	3	3	4	4	3	5	3	2	4	2	5	4	4	3	3	5
2	2	3	4	4	3	4	2	1	1	2	1	2	1	1	1	2	2	3	3	3	2	1	4	1	4	3	3	1	2	2	1	2	2	1	2	1	1	1	1	1	1	1	1	1	1	2	2	1	1
1	3	4	4	4	3	4	5	5	1	5	5	5	5	5	5	5	5	5	5	5	5	5	5	5	5	5	5	5	5	5	5	5	5	5	5	5	5	5	5	5	5	5	5	5	5	5	5	5	5
1	2	4	4	3	3	3	5	4	5	5	5	5	5	5	5	5	5	5	5	5	5	5	5	5	5	5	5	5	5	5	5	5	5	5	5	4	4	4	4	4	4	4	4	4	4	4	4	4	4
1	2	3	4	3	3	4	5	3	4	4	2	2	5	5	5	5	5	5	5	5	5	5	4	3	4	3	3	4	3	4	4	3	3	5	4	4	4	4	5	4	5	5	5	5	5	4	4	4	3
1	2	3	5	5	4	4	2	2	2	3	3	3	2	3	2	3	3	2	2	2	2	2	2	2	2	2	2	2	3	3	2	2	2	2	2	2	1	2	2	2	2	2	2	3	2	3	2	3	2
1	3	4	4	4	4	2	3	5	4	4	4	4	3	3	3	2	4	3	2	3	3	4	2	3	3	3	3	1	2	3	4	1	3	4	3	3	3	3	3	1	3	4	1	3	5	3	4	3	4
2	1	3	5	5	4	4	4	4	5	3	3	3	2	2	3	4	3	3	3	2	4	4	4	4	4	4	4	4	4	5	4	3	3	4	4	4	4	4	4	4	4	4	4	5	5	4	3	4	4
2	2	4	3	3	1	1	2	2	2	2	3	2	3	3	3	3	3	4	3	3	4	2	2	3	2	3	3	3	2	2	3	3	3	2	3	4	3	3	2	2	3	2	2	3	3	2	2	2	2
2	2	3	3	3	2	2	3	4	5	4	4	3	1	2	3	3	3	4	3	3	3	3	5	5	3	5	4	3	3	2	2	2	1	1	2	4	3	3	4	3	2	4	3	3	5	3	2	3	4
1	2	4	3	4	3	4	5	5	5	5	5	5	5	5	5	5	5	5	5	5	5	5	5	5	5	5	5	5	5	5	5	5	5	5	5	5	5	5	5	5	5	5	5	5	5	5	5	5	5
2	2	4	3	4	4	4	3	4	4	3	2	3	5	5	4	3	1	4	4	4	5	3	3	5	3	2	3	5	1	4	4	4	4	4	4	5	3	2	2	3	2	1	5	3	4	5	3	1	5
1	2	3	5	4	4	4	1	1	1	1	2	1	1	1	1	1	1	4	1	1	1	3	5	4	4	1	5	4	4	1	1	1	1	2	2	2	1	2	2	3	2	3	3	1	2	1	1	2	2
1	2	3	4	4	4	3	3	3	2	2	2	3	2	3	3	3	3	2	3	3	3	3	3	3	3	3	3	3	2	4	3	2	3	2	2	2	2	3	3	3	2	3	3	3	3	3	3	3	2
1	4	4	3	4	4	4	5	4	5	3	4	3	4	4	4	4	4	5	5	4	3	4	5	3	3	4	3	3	3	3	3	3	3	4	3	3	3	3	3	3	3	3	3	3	3	4	2	4	2
1	2	3	1	3	3	4	3	3	3	3	3	3	3	3	3	3	3	3	3	3	3	4	3	4	3	3	3	4	3	3	4	2	3	4	4	3	3	4	4	3	3	3	3	3	3	4	4	4	4
2	2	4	4	5	2	3	5	5	5	5	5	5	5	5	5	5	5	5	5	5	5	5	5	5	5	5	5	5	5	5	5	5	5	5	5	5	5	5	5	5	5	5	5	5	5	5	5	5	5
2	2	4	4	4	3	4	4	5	4	3	5	3	2	5	4	5	5	3	4	3	3	4	4	4	2	3	2	3	1	2	2	2	3	3	3	3	3	3	1	3	3	4	3	3	3	2	3	3	2
1	2	4	4	4	4	3	4	4	3	2	3	3	2	3	5	3	4	4	5	5	4	4	4	4	5	5	4	3	3	5	5	4	1	1	3	3	4	5	5	5	5	5	5	5	5	5	5	4	4
1	2	4	3	4	4	4	2	3	3	3	4	2	3	3	3	3	3	3	2	3	3	2	3	2	2	2	3	3	4	3	4	3	2	3	3	2	3	2	2	2	3	2	2	3	3	3	3	3	3
1	3	4	4	4	4	3	1	1	1	1	1	1	1	1	1	1	2	1	1	5	4	4	4	2	3	2	1	1	1	3	4	4	3	4	1	1	1	1	1	1	1	1	1	1	1	1	1	2	3
1	2	3	3	4	2	3	4	4	3	3	3	3	4	4	4	3	3	4	3	3	3	2	3	3	2	1	3	3	2	2	2	1	1	1	3	3	3	3	4	4	3	4	4	4	3	3	3	3	3
2	2	4	4	5	4	4	3	5	5	5	5	5	5	5	5	4	5	5	4	5	5	5	5	3	4	4	5	4	3	3	4	4	4	3	4	4	3	5	4	4	3	5	4	4	3	4	4	4	4
1	2	3	2	4	3	3	5	5	5	5	5	5	5	5	5	5	5	5	5	5	5	5	5	5	5	5	5	5	5	5	5	5	5	5	5	5	5	5	5	5	5	5	5	5	5	5	5	5	5
1	2	3	3	4	3	3	4	4	2	2	4	1	2	2	2	1	1	5	4	4	2	2	1	3	3	1	2	2	2	3	2	2	2	2	2	2	2	2	2	2	2	3	1	1	1	2	2	2	3
1	1	3	2	2	4	3	4	3	3	2	4	2	5	4	3	3	2	5	4	4	3	4	3	4	4	3	3	3	3	4	3	3	3	5	4	3	3	2	4	3	3	2	5	2	5	2	4	3	3
1	2	4	3	5	2	3	3	4	3	3	3	3	4	4	4	4	4	4	4	4	4	3	3	4	3	3	3	4	2	2	2	2	2	2	3	2	3	3	2	3	2	2	2	3	2	3	3	2	2
2	2	3	3	3	3	3	2	2	2	3	4	3	1	2	2	3	3	2	3	3	2	4	4	1	3	2	3	3	1	2	4	2	3	2	3	3	3	3	3	3	2	3	2	2	2	2	3	1	2
1	2	4	4	3	2	4	4	3	2	5	2	4	2	2	4	5	4	2	2	5	5	4	4	5	2	4	2	5	5	5	2	3	5	2	2	4	4	5	2	5	5	1	5	2	1	3	4	5	2
1	2	3	4	3	3	4	5	5	5	5	5	5	5	5	5	5	5	5	5	5	5	5	5	5	5	5	5	5	5	5	5	5	5	5	5	5	5	5	5	5	5	5	5	5	5	5	5	5	5
1	2	4	4	4	4	3	4	5	3	3	2	1	2	1	1	3	1	1	1	1	2	2	1	2	1	2	1	1	1	2	2	1	1	1	1	2	1	1	1	1	3	4	5	5	5	5	5	3	3
1	2	3	3	3	3	2	4	4	4	3	3	3	4	4	3	3	4	5	5	4	5	3	5	3	5	4	2	3	4	4	3	3	4	3	4	3	4	3	3	3	3	5	5	4	3	3	3	3	3
1	2	3	4	4	3	2	3	3	3	3	3	5	3	2	4	3	3	4	4	2	2	3	3	3	2	3	2	2	3	3	4	3	3	4	3	4	3	3	4	2	3	3	3	2	1	1	1	2	2
1	2	3	3	3	3	4	4	3	3	3	4	4	4	4	4	4	4	3	4	3	4	4	4	4	3	4	4	4	3	3	3	4	3	2	3	4	3	4	3	4	3	4	4	4	3	3	4	4	3
2	3	4	5	5	4	4	5	5	5	5	5	5	5	4	4	3	5	5	5	3	4	3	2	5	5	4	5	5	5	5	5	5	5	5	5	5	5	5	5	5	5	5	5	5	5	5	5	5	5
1	2	4	3	2	3	4	4	5	5	5	5	5	3	4	4	4	4	5	5	5	5	3	5	4	5	5	5	4	4	4	4	4	4	5	4	5	4	4	5	5	5	5	5	4	3	4	3	4	5
1	2	4	4	4	3	2	5	5	4	4	4	3	3	4	3	4	5	3	4	4	5	5	5	5	5	4	4	4	4	4	4	4	4	5	4	4	4	5	4	4	3	4	3	4	4	3	4	4	4
1	3	4	5	5	4	4	3	3	3	3	3	3	2	3	2	3	3	3	3	3	2	3	4	3	2	4	3	3	1	4	4	3	3	3	3	3	3	3	3	3	3	3	3	3	3	3	3	2	3
2	2	3	5	5	4	4	3	3	3	3	3	3	3	3	3	3	3	3	3	3	3	3	3	3	3	3	3	3	3	3	3	3	3	3	3	2	3	3	3	3	3	3	3	3	2	3	3	3	3
1	2	4	3	4	3	4	3	3	3	3	3	4	2	4	4	4	5	5	5	4	4	5	4	3	3	5	4	3	3	5	5	5	5	4	4	3	3	3	3	3	3	3	3	3	3	3	3	3	4
1	2	3	2	3	2	3	4	5	4	4	4	4	2	4	4	4	4	3	3	4	3	4	3	4	4	4	4	5	4	4	4	3	4	3	4	3	4	5	3	4	3	5	4	5	3	4	4	4	4
1	2	3	5	5	3	4	4	5	4	4	4	4	2	4	4	4	4	3	3	4	3	4	3	4	4	4	4	5	4	4	4	3	4	3	4	3	4	5	3	4	3	5	4	5	3	4	4	4	4
1	3	4	4	4	4	2	3	3	3	3	3	3	3	3	3	3	3	2	2	2	4	4	3	4	3	4	5	4	5	3	4	4	5	4	4	3	3	3	3	3	3	4	4	4	3	3	5	4	4
1	2	3	2	3	2	2	4	5	4	4	4	4	2	4	4	4	4	3	3	4	3	4	3	4	4	4	4	5	4	4	4	3	4	3	4	3	4	5	3	4	3	5	4	5	3	4	4	4	4
1	2	4	4	5	2	3	5	4	4	4	4	5	4	3	5	3	5	5	4	5	5	4	4	4	4	4	5	4	4	5	4	5	5	4	5	4	4	4	4	4	5	4	4	4	3	4	3	4	5
1	2	4	4	4	4	4	2	3	3	2	2	2	3	3	3	3	3	3	3	3	3	3	3	3	3	3	3	3	3	3	3	3	4	3	3	3	4	4	3	3	3	3	3	3	3	4	3	3	3
1	2	3	3	3	4	4	2	3	3	2	2	2	3	3	3	3	3	3	3	3	3	3	3	3	3	3	3	3	3	3	3	3	4	3	3	3	4	4	3	3	3	3	3	3	3	4	3	3	3
[truncated: 1 more columns]

## Sheet: Thailand
Gen	Age	Edu	ComK	IntK	IntC	IntU	SD1	SD2	SD3	SD4	PV1	PV2	PV3	PV4	HM1	HM2	HM3	HM4	PE1	PE2	PE3	PE4	SI1	SI2	SI3	SI4	HB1	HB2	HB3	HB4	AC1	AC2	AC3	AC4	CL1	CL2	CL3	CL4	BI1	BI2	BI3	BI4	EE1	EE2	EE3	EE4	FC1	FC2	FC3
2	2	3	2	2	4	4	4	3	4	4	3	4	3	3	2	3	3	3	3	4	4	3	3	3	3	3	2	3	2	4	3	3	3	3	3	3	3	3	3	3	3	3	3	3	3	4	4	3	3
2	2	3	2	2	4	4	4	5	5	4	4	5	5	4	5	4	5	5	5	4	5	5	5	4	4	4	4	4	4	4	4	4	4	4	4	3	3	4	5	4	4	4	3	4	4	4	4	4	4
2	2	3	2	2	4	4	4	3	4	3	2	4	5	4	4	5	4	4	5	4	3	4	4	5	3	5	5	3	5	4	4	4	4	4	4	5	5	5	4	4	5	5	2	5	5	5	5	5	5
1	2	3	3	3	3	4	4	4	4	4	4	4	3	4	3	3	3	4	4	4	4	4	4	4	4	4	1	2	4	5	5	4	5	4	4	4	4	5	4	4	4	4	4	4	4	4	4	4	4
2	2	3	3	3	4	4	3	4	4	4	4	4	4	3	3	4	3	3	3	4	3	3	3	2	2	2	1	1	1	4	3	2	2	2	1	1	2	2	2	2	2	3	2	3	4	3	3	3	3
2	2	3	3	3	4	4	4	4	4	3	4	5	5	4	5	5	5	3	3	5	5	4	4	5	4	5	4	5	5	4	4	4	4	4	4	5	5	4	4	5	5	4	4	4	5	4	4	4	4
1	1	3	2	2	4	4	3	4	4	4	4	4	4	4	4	4	3	4	4	4	3	3	4	4	4	4	4	4	4	4	4	4	4	4	4	4	4	4	4	4	4	4	4	4	4	4	4	4	4
2	2	4	3	3	4	4	4	4	2	5	5	4	4	3	4	3	4	3	3	5	4	3	4	3	5	3	4	3	4	4	3	4	4	4	5	3	5	3	5	3	4	4	3	3	5	4	3	4	3
1	3	3	2	2	4	4	3	4	4	4	5	5	4	4	4	3	4	5	5	4	4	4	5	3	5	4	3	3	4	5	3	4	4	3	4	4	5	4	4	4	3	5	5	5	4	5	5	4	4
2	3	3	3	3	3	4	1	3	2	3	1	1	2	1	2	1	1	4	3	2	4	2	3	2	5	5	1	1	3	2	2	1	1	1	2	2	2	2	2	3	2	2	2	2	1	1	1	2	2
2	2	3	3	2	4	4	4	5	5	5	5	4	5	5	5	5	5	4	4	4	3	3	4	4	4	3	5	4	5	5	5	5	5	5	5	5	5	5	4	5	5	4	4	4	3	4	4	4	4
2	2	3	2	2	4	4	4	4	4	4	4	4	4	4	4	4	4	4	4	4	4	4	4	3	4	4	3	3	3	4	3	3	3	3	3	3	3	3	3	3	3	3	3	3	3	3	3	3	3
2	3	4	2	1	4	4	4	4	5	3	3	5	3	3	4	3	4	4	4	5	5	5	5	5	5	5	1	3	3	3	3	4	5	3	3	3	4	4	4	5	3	4	4	4	3	4	4	3	3
2	2	3	2	2	4	4	3	3	3	3	3	3	3	3	4	4	3	2	3	3	2	3	3	4	4	3	3	4	4	3	3	3	4	2	3	2	2	3	4	3	3	3	3	4	3	3	3	3	3
2	2	3	1	1	4	4	4	4	4	5	3	3	3	4	4	2	2	4	4	3	4	3	3	2	4	3	3	4	3	3	3	2	3	3	4	3	3	3	3	3	3	3	3	3	5	4	2	3	1
1	4	4	2	2	4	4	5	3	4	4	3	3	4	3	4	3	4	3	4	4	3	3	3	5	4	4	4	4	4	4	3	4	3	3	3	3	4	3	3	4	3	3	4	3	3	3	4	3	3
2	2	3	3	3	4	4	3	3	2	3	3	3	2	2	2	2	2	3	3	4	4	4	4	4	5	3	3	1	2	2	3	3	3	2	3	2	5	4	4	3	3	3	2	2	2	1	3	3	3
1	2	3	2	1	4	4	3	3	3	3	3	3	4	4	4	5	4	4	4	4	4	4	4	4	4	4	4	4	4	4	4	4	4	4	4	3	3	3	3	3	3	3	3	3	3	3	3	3	3
1	2	3	2	2	4	4	3	4	4	4	4	3	4	4	3	4	4	4	3	4	4	5	4	4	4	3	3	4	3	5	4	4	4	4	3	4	4	3	4	3	3	4	3	4	4	4	4	3	4
2	2	3	3	2	4	4	4	4	4	4	4	4	4	4	4	4	4	4	4	4	4	4	4	4	4	4	4	4	4	4	4	4	4	4	4	4	4	4	4	4	4	4	4	4	4	4	4	4	4
2	2	3	3	3	4	4	3	4	3	4	4	4	4	4	4	3	3	2	3	3	2	2	3	2	4	5	2	2	3	5	3	3	3	3	2	4	5	5	4	5	4	3	3	3	3	4	3	3	3
2	2	3	3	3	4	4	4	4	3	4	5	4	3	3	3	2	5	5	5	4	3	4	4	3	4	4	3	3	3	5	4	3	4	4	4	4	5	4	4	3	4	4	4	4	4	4	3	5	4
1	2	3	3	2	4	4	5	4	4	5	3	4	4	4	3	3	3	4	4	3	3	3	3	4	3	4	4	4	4	4	4	3	3	4	3	3	3	3	3	3	4	4	3	3	3	3	3	3	3
2	1	3	1	1	3	4	3	4	4	3	5	5	3	4	3	4	3	5	4	3	3	4	3	3	4	3	5	4	4	3	3	5	5	4	4	3	3	4	5	5	2	4	4	5	3	4	4	3	4
2	2	3	3	3	4	4	3	3	3	4	3	2	3	4	2	3	4	3	2	2	3	3	3	2	4	3	2	2	3	4	3	4	3	2	3	4	2	4	2	3	3	2	3	3	3	3	2	3	3
2	2	3	2	1	4	4	5	5	4	4	5	4	4	4	4	4	4	5	5	5	3	4	5	5	4	4	4	5	4	4	5	4	4	4	4	4	5	5	5	5	5	4	5	4	5	4	4	4	4
2	2	3	2	2	3	4	4	4	4	4	4	4	4	4	4	4	5	4	4	4	4	4	4	3	4	5	4	4	4	4	4	4	5	4	5	4	5	4	4	5	4	4	4	5	4	4	4	4	4
1	2	3	3	3	4	4	4	4	4	4	4	5	4	4	4	4	4	5	5	5	5	5	5	3	3	4	4	3	4	5	4	5	5	5	5	5	5	5	5	5	5	5	5	5	5	5	5	5	5
2	1	3	2	2	4	4	4	4	5	5	4	4	3	3	4	3	4	3	3	4	4	4	4	4	4	4	3	4	3	3	3	4	4	3	3	3	4	4	4	4	3	4	4	3	3	4	5	3	4
2	2	3	3	2	4	4	4	4	4	4	4	4	4	4	4	4	4	4	4	4	4	4	4	4	4	4	3	3	3	3	4	4	4	4	4	4	4	4	4	4	4	4	4	4	4	4	4	4	4
2	2	4	3	2	4	4	3	3	3	4	3	3	3	3	3	3	3	4	3	3	3	3	3	3	3	3	5	5	5	4	3	3	4	3	3	4	3	4	3	5	3	4	3	3	3	3	3	3	4
2	2	3	2	2	3	4	4	4	4	4	4	5	4	4	5	4	4	4	4	4	4	5	4	4	5	4	4	4	4	4	5	4	4	4	4	4	4	5	4	5	4	4	4	4	4	4	4	4	4
2	3	3	3	3	4	4	3	3	4	2	3	4	4	3	3	3	3	2	4	4	3	3	4	4	4	4	5	4	4	5	4	4	4	4	3	4	4	3	3	4	3	3	3	3	3	3	4	3	3
2	3	4	3	3	4	4	4	4	4	3	3	4	3	3	4	2	3	3	3	3	2	4	3	4	3	5	3	3	4	5	2	3	3	4	3	3	4	5	4	4	3	5	4	4	3	4	3	3	3
2	4	4	3	3	4	4	4	4	5	4	4	5	4	4	5	5	5	5	5	5	5	5	5	3	3	3	3	4	4	2	3	5	5	5	5	3	4	4	4	4	3	4	4	4	3	4	4	4	4
2	2	3	1	1	4	4	3	3	3	4	3	4	3	3	3	3	3	3	2	4	3	4	3	4	4	4	4	3	4	4	4	5	3	4	3	3	4	4	3	4	3	4	3	3	4	3	3	4	4
2	4	4	2	2	4	4	2	2	3	2	3	2	3	3	2	2	2	3	2	2	3	2	3	3	3	2	2	2	2	3	2	2	2	2	2	2	2	3	2	2	2	2	2	3	2	3	2	2	2
2	4	4	1	1	4	4	5	5	3	4	5	4	3	3	3	3	3	3	3	4	3	4	3	3	5	3	2	3	3	5	5	4	5	3	4	2	3	4	4	5	3	4	3	4	3	3	3	4	4
1	2	3	2	2	4	4	4	4	4	4	4	4	4	4	4	5	3	3	4	3	3	3	4	3	4	4	2	2	2	5	3	4	5	5	3	3	5	4	5	5	4	5	5	4	5	5	5	5	5
2	4	3	3	3	4	4	4	4	4	4	3	4	3	3	4	4	3	4	3	3	4	3	4	3	4	4	3	3	3	5	4	4	4	4	3	2	3	3	3	3	2	3	3	4	2	3	4	3	3
1	2	4	2	2	4	4	4	3	4	3	2	3	3	3	4	2	3	5	4	4	2	3	3	4	2	4	3	3	3	3	4	2	3	3	3	3	4	5	2	5	4	3	5	3	4	3	3	4	2
1	2	4	1	1	4	4	5	5	5	5	5	5	5	5	5	5	5	5	5	5	5	5	5	4	4	4	2	3	3	4	4	3	4	4	4	4	4	5	5	5	5	5	5	5	5	5	5	5	5
1	4	4	3	2	4	4	4	4	2	3	4	3	3	4	3	3	3	4	2	5	3	5	2	3	3	3	1	2	1	1	3	2	1	3	5	3	3	5	4	3	2	4	3	3	3	4	3	3	2
2	5	4	3	3	4	4	4	4	4	4	4	4	4	4	4	3	3	3	4	4	4	3	4	4	4	4	4	4	4	4	4	4	4	4	4	4	4	4	4	4	4	4	4	4	4	4	4	4	4
2	2	3	3	2	3	4	3	3	3	4	4	4	3	3	4	3	4	4	3	3	4	4	3	4	3	3	4	4	4	4	3	4	3	3	4	4	3	3	4	3	4	4	3	3	3	3	4	4	3
2	2	3	3	2	3	4	4	4	3	4	4	4	4	4	4	4	4	4	4	4	4	4	4	1	3	3	1	1	1	5	5	3	2	1	1	2	3	3	3	3	1	2	2	2	1	2	2	1	2
2	2	3	3	1	4	4	5	5	5	5	5	5	5	5	5	5	5	5	5	5	5	4	4	5	5	4	4	4	4	4	4	4	4	4	4	5	5	5	5	5	5	5	5	5	5	5	5	5	4
2	2	3	3	3	3	4	3	4	4	4	4	4	4	4	4	5	5	5	4	4	5	5	5	5	5	4	4	3	3	4	3	4	3	3	4	3	3	3	3	3	4	4	4	5	5	5	5	4	4
2	2	3	3	3	3	4	3	3	3	3	3	3	3	3	3	3	3	4	3	3	3	3	3	3	3	3	3	3	3	3	3	3	3	3	3	3	3	3	3	3	3	3	3	3	3	3	3	3	3
2	2	3	3	3	4	4	4	4	4	4	4	4	4	5	4	4	3	3	4	4	4	4	4	4	4	4	4	4	4	4	4	4	4	4	4	4	4	4	4	4	4	4	4	4	4	4	4	5	4
2	2	3	4	2	3	4	3	4	3	4	4	3	5	4	4	4	4	4	5	4	4	5	4	4	4	3	1	4	4	4	4	5	3	4	4	3	4	4	3	4	3	4	5	4	4	4	5	3	4
2	2	3	3	2	4	4	3	3	3	3	3	3	3	3	3	3	3	3	3	3	3	3	3	3	3	3	3	3	3	3	3	3	3	3	3	3	3	3	3	3	3	3	3	3	3	3	3	3	3
2	2	3	3	3	3	4	3	3	3	3	3	3	3	3	4	4	3	2	3	3	2	3	3	4	4	3	3	4	4	3	3	3	4	2	3	2	2	3	4	3	3	3	3	4	3	3	3	3	3
2	2	3	2	2	3	4	4	4	4	5	3	3	3	4	4	2	2	4	4	3	4	3	3	2	4	3	3	4	3	3	3	2	3	3	4	3	3	3	3	3	3	3	3	3	5	4	2	3	1
1	2	3	3	3	4	4	5	3	4	4	3	3	4	3	4	3	4	3	4	4	3	3	3	5	4	4	4	4	4	4	3	4	3	3	3	3	4	3	3	4	3	3	4	3	3	3	4	3	3
2	1	3	3	3	3	4	3	3	2	3	3	3	2	2	2	2	2	3	3	4	4	4	4	4	5	3	3	1	2	2	3	3	3	2	3	2	5	4	4	3	3	3	2	2	2	1	3	3	3
2	2	3	3	2	4	4	3	3	3	3	3	3	4	4	4	5	4	4	4	4	4	4	4	4	4	4	4	4	4	4	4	4	4	4	4	3	3	3	3	3	3	3	3	3	3	3	3	3	3
1	2	3	2	1	3	4	3	4	4	4	4	3	4	4	3	4	4	4	3	4	4	5	4	4	4	3	3	4	3	5	4	4	4	4	3	4	4	3	4	3	3	4	3	4	4	4	4	3	4
1	1	3	3	4	3	4	4	4	4	4	4	4	4	4	4	4	4	4	4	4	4	4	4	4	4	4	4	4	4	4	4	4	4	4	4	4	4	4	4	4	4	4	4	4	4	4	4	4	4
2	2	3	4	2	4	4	3	4	3	4	4	4	4	4	4	3	3	2	3	3	2	2	3	2	4	5	2	2	3	5	3	3	3	3	2	4	5	5	4	5	4	3	3	3	3	4	3	3	3
1	2	3	3	3	4	4	4	4	3	4	5	4	3	3	3	2	5	5	5	4	3	4	4	3	4	4	3	3	3	5	4	3	4	4	4	4	5	4	4	3	4	4	4	4	4	4	3	5	4
2	2	3	3	1	4	4	5	4	4	5	3	4	4	4	3	3	3	4	4	3	3	3	3	4	3	4	4	4	4	4	4	3	3	4	3	3	3	3	3	3	4	4	3	3	3	3	3	3	3
2	2	3	1	2	4	4	3	4	4	3	5	5	3	4	3	4	3	5	4	3	3	4	3	3	4	3	5	4	4	3	3	5	5	4	4	3	3	4	5	5	2	4	4	5	3	4	4	3	4
2	2	3	3	3	4	4	3	3	3	4	3	2	3	4	2	3	4	3	2	2	3	3	3	2	4	3	2	2	3	4	3	4	3	2	3	4	2	4	2	3	3	2	3	3	3	3	2	3	3
2	2	3	3	2	4	4	5	5	4	4	5	4	4	4	4	4	4	5	5	5	3	4	5	5	4	4	4	5	4	4	5	4	4	4	4	4	5	5	5	5	5	4	5	4	5	4	4	4	4
2	2	3	3	3	4	4	4	4	4	4	4	4	4	4	4	4	5	4	4	4	4	4	4	3	4	5	4	4	4	4	4	4	5	4	5	4	5	4	4	5	4	4	4	5	4	4	4	4	4
2	2	3	3	3	4	4	4	4	4	4	4	5	4	4	4	4	4	5	5	5	5	5	5	3	3	4	4	3	4	5	4	5	5	5	5	5	5	5	5	5	5	5	5	5	5	5	5	5	5
1	2	3	2	2	4	4	4	4	5	5	4	4	3	3	4	3	4	3	3	4	4	4	4	4	4	4	3	4	3	3	3	4	4	3	3	3	4	4	4	4	3	4	4	3	3	4	5	3	4
1	2	3	3	3	4	4	4	4	4	4	4	4	4	4	4	4	4	4	4	4	4	4	4	4	4	4	3	3	3	3	4	4	4	4	4	4	4	4	4	4	4	4	4	4	4	4	4	4	4
2	2	3	3	2	3	4	3	3	3	4	3	3	3	3	3	3	3	4	3	3	3	3	3	3	3	3	5	5	5	4	3	3	4	3	3	4	3	4	3	5	3	4	3	3	3	3	3	3	4
2	2	3	2	1	4	4	4	4	4	4	4	5	4	4	5	4	4	4	4	4	4	5	4	4	5	4	4	4	4	4	5	4	4	4	4	4	4	5	4	5	4	4	4	4	4	4	4	4	4
2	2	3	2	2	3	4	3	3	4	2	3	4	4	3	3	3	3	2	4	4	3	3	4	4	4	4	5	4	4	5	4	4	4	4	3	4	4	3	3	4	3	3	3	3	3	3	4	3	3
1	2	3	4	3	3	4	4	4	4	3	3	4	3	3	4	2	3	3	3	3	2	4	3	4	3	5	3	3	4	5	2	3	3	4	3	3	4	5	4	4	3	5	4	4	3	4	3	3	3
2	2	3	3	2	4	4	4	4	5	4	4	5	4	4	5	5	5	5	5	5	5	5	5	3	3	3	3	4	4	2	3	5	5	5	5	3	4	4	4	4	3	4	4	4	3	4	4	4	4
2	2	3	3	3	3	4	3	3	3	4	3	4	3	3	3	3	3	3	2	4	3	4	3	4	4	4	4	3	4	4	4	5	3	4	3	3	4	4	3	4	3	4	3	3	4	3	3	4	4
2	2	3	3	3	2	4	2	2	3	2	3	2	3	3	2	2	2	3	2	2	3	2	3	3	3	2	2	2	2	3	2	2	2	2	2	2	2	3	2	2	2	2	2	3	2	3	2	2	2
1	3	4	3	3	4	4	5	5	3	4	5	4	3	3	3	3	3	3	3	4	3	4	3	3	5	3	2	3	3	5	5	4	5	3	4	2	3	4	4	5	3	4	3	4	3	3	3	4	4
2	2	3	2	1	4	4	4	4	4	4	4	4	4	4	4	5	3	3	4	3	3	3	4	3	4	4	2	2	2	5	3	4	5	5	3	3	5	4	5	5	4	5	5	4	5	5	5	5	5
2	2	3	3	2	3	4	4	4	4	4	3	4	3	3	4	4	3	4	3	3	4	3	4	3	4	4	3	3	3	5	4	4	4	4	3	2	3	3	3	3	2	3	3	4	2	3	4	3	3
2	2	3	3	3	4	4	4	3	4	3	2	3	3	3	4	2	3	5	4	4	2	3	3	4	2	4	3	3	3	3	4	2	3	3	3	3	4	5	2	5	4	3	5	3	4	3	3	4	2
2	2	3	2	2	4	4	5	5	5	5	5	5	5	5	5	5	5	5	5	5	5	5	5	4	4	4	2	3	3	4	4	3	4	4	4	4	4	5	5	5	5	5	5	5	5	5	5	5	5
2	2	3	3	1	4	4	4	4	2	3	4	3	3	4	3	3	3	4	2	5	3	5	2	3	3	3	1	2	1	1	3	2	1	3	5	3	3	5	4	3	2	4	3	3	3	4	3	3	2
2	4	4	3	2	4	4	4	4	4	4	4	4	4	4	4	3	3	3	4	4	4	3	4	4	4	4	4	4	4	4	4	4	4	4	4	4	4	4	4	4	4	4	4	4	4	4	4	4	4
1	2	3	3	3	4	4	3	3	3	4	4	4	3	3	4	3	4	4	3	3	4	4	3	4	3	3	4	4	4	4	3	4	3	3	4	4	3	3	4	3	4	4	3	3	3	3	4	4	3
2	2	3	2	2	3	4	4	4	3	4	4	4	4	4	4	4	4	4	4	4	4	4	4	1	3	3	1	1	1	5	5	3	2	1	1	2	3	3	3	3	1	2	2	2	1	2	2	1	2
2	3	4	2	2	4	4	5	5	5	5	5	5	5	5	5	5	5	5	5	5	5	4	4	5	5	4	4	4	4	4	4	4	4	4	4	5	5	5	5	5	5	5	5	5	5	5	5	5	4
2	2	3	1	2	4	4	3	4	4	4	4	4	4	4	4	5	5	5	4	4	5	5	5	5	5	4	4	3	3	4	3	4	3	3	4	3	3	3	3	3	4	4	4	5	5	5	5	4	4
2	2	3	1	1	4	4	3	3	3	3	3	3	3	3	3	3	3	4	3	3	3	3	3	3	3	3	3	3	3	3	3	3	3	3	3	3	3	3	3	3	3	3	3	3	3	3	3	3	3
2	2	3	3	2	4	4	4	4	4	4	4	4	4	5	4	4	3	3	4	4	4	4	4	4	4	4	4	4	4	4	4	4	4	4	4	4	4	4	4	4	4	4	4	4	4	4	4	5	4
1	2	3	2	2	4	4	3	4	3	4	4	3	5	4	4	4	4	4	5	4	4	5	4	4	4	3	1	4	4	4	4	5	3	4	4	3	4	4	3	4	3	4	5	4	4	4	5	3	4
2	2	3	3	3	4	4	3	3	3	3	3	3	3	3	3	3	3	3	3	3	3	3	3	3	3	3	3	3	3	3	3	3	3	3	3	3	3	3	3	3	3	3	3	3	3	3	3	3	3
1	1	3	3	2	3	4	5	5	5	4	3	2	4	5	5	5	5	5	5	5	5	5	5	3	4	4	4	5	4	4	4	4	4	5	3	4	4	4	4	5	4	4	5	4	4	4	4	5	4
2	1	3	3	3	3	4	3	3	3	3	3	3	3	3	3	3	3	4	3	3	3	3	3	2	3	3	3	3	3	4	4	4	4	4	3	3	4	4	4	4	3	4	4	4	3	4	4	3	3
2	2	3	3	1	3	4	4	3	3	3	3	3	3	3	3	3	3	3	3	3	3	3	3	4	3	3	3	3	3	3	3	3	3	3	3	2	3	4	3	3	3	3	3	3	3	3	3	3	3
2	2	3	3	3	4	4	4	4	4	5	5	5	4	3	4	4	5	3	4	4	3	4	4	4	4	5	4	4	4	4	4	3	3	4	4	4	4	4	4	4	3	4	4	3	3	4	4	4	4
2	2	3	3	2	4	4	5	5	5	5	5	5	4	3	5	4	5	5	5	4	5	5	5	5	5	4	4	4	3	4	4	4	4	5	3	3	4	2	4	5	4	4	3	3	3	5	4	4	3
1	1	2	3	3	3	2	3	3	3	3	3	3	3	3	3	3	3	3	3	3	3	3	3	3	3	3	3	3	3	4	5	4	4	5	4	5	5	5	2	5	4	4	4	4	4	4	4	3	5
1	2	3	3	3	3	4	3	4	3	3	3	3	3	3	3	3	3	3	4	4	4	4	3	4	3	4	3	3	3	3	4	4	4	4	4	4	3	4	4	3	3	3	3	3	3	3	3	3	3
2	1	3	3	3	4	4	3	4	4	4	4	4	4	4	5	4	4	3	4	4	4	5	5	3	4	4	3	2	5	5	3	3	3	3	4	4	5	4	5	5	5	5	5	5	3	4	4	5	4
1	1	3	2	2	4	4	4	4	5	5	4	5	4	3	4	4	5	4	3	3	3	5	4	4	3	4	4	3	4	4	3	3	3	4	3	5	5	5	5	5	3	4	5	2	3	4	4	3	3
2	2	3	3	2	4	4	3	3	3	3	3	3	3	2	3	2	3	3	3	3	3	3	4	3	4	3	1	2	3	3	3	3	3	3	3	3	3	3	3	3	3	3	3	3	3	3	3	3	3
2	2	3	4	3	3	4	3	2	3	3	4	3	2	3	4	4	4	4	4	4	3	4	4	4	5	4	1	1	1	3	3	3	2	3	3	4	3	3	3	2	3	3	3	3	2	3	4	3	4
2	2	3	3	2	4	3	4	4	4	4	4	4	4	4	4	4	3	3	4	4	3	3	3	3	3	3	3	3	3	5	4	3	3	3	4	3	3	4	3	3	3	4	3	3	3	3	3	3	3
1	1	3	3	3	4	4	4	4	3	4	4	4	4	3	4	5	3	4	4	4	4	4	3	4	4	4	4	3	4	4	5	4	5	5	5	4	5	5	5	5	4	5	4	4	5	5	4	5	4
1	2	3	3	3	3	4	4	3	4	3	3	3	4	3	3	3	4	4	3	4	3	3	4	4	4	3	3	3	3	3	3	4	3	3	4	3	3	4	3	3	3	3	4	3	3	3	3	4	3
2	2	3	1	1	4	4	5	4	3	4	3	5	5	3	4	3	4	5	5	5	4	4	4	3	5	5	2	2	2	5	4	3	3	3	3	3	4	3	4	4	4	4	4	5	4	4	4	4	4
2	2	3	3	3	3	4	2	2	2	1	1	5	2	2	4	2	3	4	3	1	3	1	4	2	4	2	3	2	2	2	2	1	1	1	3	5	5	5	3	4	4	4	4	4	4	2	2	2	2
2	2	3	3	1	4	4	2	3	1	1	1	2	1	2	1	4	3	3	3	4	4	2	5	3	2	1	3	5	1	5	5	5	5	5	3	3	3	3	5	4	5	5	5	5	5	5	5	4	4
1	2	3	1	1	2	4	4	4	4	4	3	2	2	3	3	4	4	4	4	4	3	1	2	1	2	4	3	3	2	5	5	4	4	4	2	2	3	3	3	3	3	3	3	4	4	4	4	4	4
1	2	3	3	2	3	4	4	4	5	5	5	5	3	5	5	4	4	4	4	4	4	4	5	3	4	4	4	3	3	5	3	4	4	4	3	3	3	3	3	3	3	4	4	3	3	3	3	3	3
1	3	3	3	3	2	3	3	3	3	3	3	3	3	3	3	3	3	3	3	3	3	3	3	4	3	3	3	3	3	4	3	3	3	3	3	3	3	3	3	3	3	3	3	3	3	3	3	3	3
2	3	4	2	2	4	4	5	5	4	5	5	5	5	5	4	3	4	5	4	5	4	4	5	3	3	3	3	3	3	5	4	4	5	5	5	3	3	3	3	3	3	3	3	3	4	3	4	4	5
1	1	3	4	3	4	4	2	3	3	2	3	3	2	2	3	1	2	3	3	3	4	3	4	3	3	3	2	5	3	5	3	3	3	2	2	2	3	2	3	3	2	3	3	3	2	3	2	3	3
1	2	3	3	2	4	4	3	3	3	4	3	3	4	3	2	2	3	2	3	3	3	2	2	4	4	2	3	3	3	2	3	4	3	3	3	3	3	3	3	3	3	3	3	3	3	4	3	3	4
2	2	4	2	2	4	4	4	4	4	4	3	4	2	2	3	2	3	5	5	5	5	3	5	3	3	5	1	1	3	5	5	4	4	4	4	4	4	4	4	4	3	4	4	4	4	4	4	4	4
2	2	3	1	1	4	4	3	3	3	3	3	3	3	3	3	3	3	3	3	3	3	3	3	3	3	3	3	3	3	3	3	3	3	3	3	3	3	3	3	3	3	3	3	3	3	3	3	3	3
2	2	4	3	3	4	4	5	5	4	4	4	5	2	4	2	3	4	4	3	2	4	4	4	2	4	4	2	2	4	5	4	5	5	5	2	3	5	4	4	4	3	5	3	4	3	4	4	3	4
2	3	4	2	2	4	3	5	5	3	4	5	5	5	5	4	3	4	4	4	3	4	4	5	4	4	4	2	3	3	4	4	4	4	4	4	3	4	4	4	4	3	4	4	4	3	4	4	3	4
1	2	3	2	1	3	4	5	5	5	5	5	5	5	5	5	5	5	5	5	5	5	5	5	1	2	5	1	1	5	5	5	1	1	1	1	3	5	3	3	3	3	5	5	4	1	2	3	3	3
1	2	3	2	2	3	4	5	4	4	4	4	5	4	4	3	5	4	5	4	4	3	5	5	4	5	4	3	4	4	4	5	4	5	5	5	5	5	4	4	4	4	5	4	4	4	3	4	4	4
2	2	3	4	2	3	4	3	3	3	3	5	3	2	5	4	3	4	3	4	3	3	4	3	4	3	4	3	3	4	4	3	3	4	4	3	3	3	3	4	4	3	4	4	3	4	4	4	3	5
2	2	3	3	3	4	4	5	5	5	5	5	5	5	5	5	5	5	5	5	5	5	5	5	5	3	5	1	1	5	5	5	5	5	5	5	5	5	5	5	5	5	5	5	5	5	5	5	5	5
2	1	3	3	3	3	4	4	4	3	3	3	3	3	3	3	3	3	3	3	3	3	3	3	3	3	3	3	3	3	3	3	3	3	3	3	3	3	3	3	3	3	3	3	3	3	3	3	3	3
1	2	3	3	3	4	4	3	3	3	3	3	3	4	3	3	4	3	3	4	4	4	4	3	3	3	3	4	3	3	3	4	3	3	3	3	3	3	3	3	4	3	3	3	3	4	3	3	3	3
1	1	3	1	1	3	4	5	5	5	5	5	5	5	5	5	5	5	5	5	5	5	5	5	5	5	5	5	5	5	5	5	5	5	5	5	5	5	5	5	5	5	5	5	5	5	5	5	5	5
2	2	3	2	3	4	3	4	3	3	4	3	3	3	2	4	4	5	5	5	4	4	4	4	4	5	4	5	4	4	4	4	3	5	3	3	5	3	4	5	4	4	4	4	5	4	4	5	3	4
2	1	3	2	1	3	4	2	2	3	2	3	2	3	2	2	3	3	2	3	2	3	2	2	2	3	3	3	3	3	3	2	3	3	2	2	2	3	3	3	3	3	3	2	3	3	3	3	3	3
2	2	3	3	3	2	4	4	4	4	3	3	3	4	3	4	3	3	3	4	4	3	3	4	4	3	3	4	4	4	3	3	4	3	4	4	4	3	4	3	4	4	4	4	4	4	4	4	3	4
2	1	3	3	2	2	3	5	4	4	4	4	4	4	4	5	5	3	4	5	4	5	5	4	5	4	4	4	5	5	4	5	5	5	4	4	4	5	5	5	4	4	4	5	5	5	5	4	4	4
2	2	3	3	2	4	4	3	4	4	4	3	4	3	3	4	3	3	5	4	3	3	3	5	4	3	3	4	3	4	3	4	4	4	3	4	3	5	4	4	4	3	3	3	4	3	3	2	4	3
2	1	3	3	3	4	4	4	4	5	4	4	5	4	4	5	5	5	4	4	4	4	4	4	4	3	4	1	1	3	4	4	4	3	3	4	4	5	5	5	5	5	5	5	5	4	4	4	4	5
2	1	3	3	3	4	4	4	4	4	3	3	3	3	3	3	3	3	3	3	3	3	3	3	3	3	3	3	3	3	3	3	3	3	3	3	3	3	3	3	3	3	3	3	3	3	3	3	3	3
1	2	2	3	3	3	4	3	3	3	3	3	3	3	3	3	3	3	3	3	3	3	3	3	3	3	3	3	3	3	3	3	3	3	3	3	3	3	3	3	3	3	3	3	3	3	3	3	3	3
2	2	3	3	2	3	4	5	4	4	4	4	4	4	4	4	4	4	4	4	4	4	4	4	4	4	4	4	4	4	4	4	4	4	4	4	4	4	4	4	4	4	4	4	4	4	4	4	4	4
2	1	3	3	3	3	4	3	3	3	4	3	3	3	4	3	3	3	3	3	3	3	3	3	3	3	3	3	3	3	3	3	3	3	4	3	3	3	3	3	3	3	3	3	3	3	3	3	3	3
2	1	3	3	3	2	2	3	3	4	3	3	3	3	3	3	3	2	3	3	3	3	1	4	2	2	2	2	1	3	2	3	3	3	3	3	3	4	4	4	4	4	4	4	4	4	4	4	4	4
2	1	3	3	3	3	4	4	5	5	5	3	4	5	5	4	4	3	4	4	4	4	4	4	4	4	4	4	4	5	4	5	4	4	4	5	4	4	3	3	4	3	3	3	4	4	3	4	4	4
1	1	3	1	2	4	3	5	5	4	5	3	5	4	3	5	5	4	4	3	4	3	4	4	4	5	5	4	4	5	5	4	5	4	5	4	4	3	3	4	5	4	5	4	5	5	5	4	4	4
2	1	3	1	1	3	4	3	4	5	4	4	4	4	5	4	5	4	4	3	4	3	3	4	4	3	3	3	3	3	3	4	4	4	4	4	4	4	3	3	4	3	3	3	4	3	4	3	3	4
1	2	3	1	1	4	4	5	5	5	5	5	5	5	5	5	4	4	4	4	4	5	4	4	4	4	4	4	4	4	5	4	4	5	4	4	4	4	5	4	4	5	4	4	4	4	4	4	4	4
2	2	3	1	1	4	4	5	5	5	5	5	5	5	5	5	5	5	5	5	5	5	5	5	5	5	5	5	5	5	5	5	5	5	5	5	5	5	5	5	5	5	5	5	5	5	5	5	5	5
2	1	3	4	2	3	4	4	3	4	4	3	4	3	3	5	5	5	4	4	5	5	5	5	1	4	5	5	5	1	5	5	1	2	1	1	5	5	5	5	5	5	5	5	5	5	5	5	5	5
1	2	2	1	1	4	4	5	5	5	5	5	5	5	5	5	3	4	5	5	4	4	5	5	5	5	5	5	5	5	5	5	5	5	5	5	5	5	5	5	5	5	5	5	5	5	5	5	5	5
1	1	3	3	3	2	4	3	4	4	3	4	3	3	3	4	3	4	3	3	5	3	4	4	4	4	4	2	3	4	3	3	4	4	3	4	3	3	4	4	5	2	3	4	4	4	4	4	3	5
2	2	3	2	2	4	4	5	5	5	5	5	5	5	5	5	5	5	4	4	4	4	4	4	3	4	4	4	4	4	4	5	5	5	5	5	5	5	5	5	5	5	5	5	5	5	5	5	5	5
2	2	3	2	2	4	4	3	3	3	3	3	3	3	3	3	3	3	3	3	3	3	3	3	3	3	3	3	3	3	3	3	3	3	3	3	3	3	3	3	3	3	3	3	3	3	3	3	3	3
2	1	3	3	2	3	4	5	5	5	5	5	5	5	5	5	5	5	3	4	5	5	5	5	3	4	5	4	4	4	4	5	4	4	4	4	3	4	5	4	4	5	4	4	4	4	4	4	4	4
2	2	3	3	3	3	4	4	4	4	4	4	4	4	4	4	4	4	5	4	5	4	4	5	4	5	5	4	4	4	4	5	4	4	4	4	4	4	4	5	4	4	4	4	4	4	4	4	4	4
2	2	3	2	2	4	4	4	3	4	2	3	3	2	2	3	3	2	5	5	5	4	3	2	2	2	3	2	2	2	5	5	3	3	2	3	3	4	5	3	3	2	3	2	3	1	4	2	3	3
2	2	4	3	3	4	3	3	4	3	4	3	3	4	3	4	3	3	3	3	3	3	4	3	3	4	3	3	4	4	3	3	3	4	3	3	3	3	3	4	4	3	4	3	3	3	3	3	3	3
2	2	4	3	2	4	3	4	4	3	5	3	4	3	2	4	4	3	3	4	3	4	3	4	3	4	3	4	3	4	3	4	4	3	4	3	3	4	3	4	3	4	3	3	4	3	3	3	4	3
2	2	4	2	2	2	2	3	4	2	4	3	3	3	4	3	3	4	3	3	4	3	4	2	3	4	3	3	3	3	4	3	3	4	3	4	3	3	4	3	4	3	4	3	3	3	3	4	3	4
2	1	3	3	2	4	4	4	4	3	4	5	5	4	5	5	5	4	4	5	5	5	4	5	4	5	5	4	4	5	5	5	5	4	4	5	5	4	4	5	5	4	5	5	4	4	5	5	4	4
2	2	4	3	3	4	3	4	3	4	4	3	3	3	4	3	3	4	3	3	3	4	3	3	3	3	4	3	3	4	3	3	4	3	4	3	3	4	3	4	3	4	3	3	3	3	4	3	4	3
2	2	4	4	3	4	4	4	3	4	4	3	4	3	4	3	4	3	3	4	3	2	3	4	4	3	3	4	3	3	3	3	4	3	3	3	4	3	4	3	3	3	3	5	3	3	3	3	3	3
2	2	4	2	2	4	4	4	3	3	4	3	3	3	4	3	4	3	2	3	3	4	3	3	4	4	5	4	4	3	4	3	4	3	4	3	4	4	4	3	4	5	4	4	4	3	4	3	4	4
1	2	4	3	2	4	3	3	4	4	4	3	3	4	3	4	4	4	4	4	3	3	3	4	2	3	4	2	2	4	3	4	3	3	3	3	4	3	4	3	4	5	4	3	3	4	2	3	4	3
2	2	4	2	2	4	4	4	4	5	3	4	3	4	3	4	4	4	3	4	3	4	4	3	4	3	3	4	4	3	4	3	4	3	4	4	3	3	3	4	4	3	5	3	4	4	3	4	4	3
1	2	4	2	1	4	4	4	3	3	4	3	4	4	3	3	4	3	5	3	3	3	4	3	3	2	3	3	4	3	4	3	2	3	4	3	4	3	4	4	3	3	3	4	3	2	3	4	3	3
1	3	3	2	2	4	4	4	3	3	3	4	3	4	3	4	3	5	3	3	3	4	4	3	3	2	4	2	3	3	4	3	3	4	3	3	3	4	3	3	3	4	3	3	3	3	3	3	4	3
2	2	3	3	3	4	4	3	4	4	3	3	4	3	4	4	3	4	3	3	4	3	3	4	3	4	4	3	3	4	4	3	4	3	4	3	3	4	4	3	4	5	4	4	3	4	4	5	5	4
2	2	3	3	2	3	2	4	3	4	4	3	4	4	3	5	4	3	5	3	4	5	4	3	4	1	5	4	3	3	3	4	3	3	4	4	3	4	3	3	4	4	5	4	3	4	4	4	3	3
2	3	3	4	2	4	3	3	3	4	4	3	4	4	4	3	4	3	4	4	3	3	4	4	3	4	4	5	4	4	3	4	5	4	4	4	4	3	4	4	5	3	4	4	4	5	3	4	3	2
2	1	3	2	1	4	3	3	4	4	4	3	4	5	4	3	3	4	4	3	3	3	4	4	4	3	4	3	4	4	3	3	4	4	3	2	3	4	3	3	3	4	4	4	3	4	4	3	4	4
1	3	3	2	3	4	3	4	3	4	4	4	4	4	5	3	4	3	3	5	4	4	5	3	4	4	4	3	4	4	5	5	4	5	3	4	3	4	3	3	4	3	5	4	3	4	3	3	4	3
1	1	3	2	2	4	4	4	3	4	3	4	3	4	4	3	4	4	3	3	4	3	4	4	5	3	4	4	5	5	3	4	5	4	3	5	3	4	4	4	3	5	3	4	4	5	3	5	3	4
2	3	3	3	3	4	4	4	4	5	4	5	3	4	5	3	4	4	4	5	3	3	4	3	4	5	3	4	4	4	5	4	3	3	4	3	4	4	5	5	3	4	4	4	3	3	4	4	4	3
2	2	3	3	3	3	3	4	4	4	5	3	4	4	3	3	4	4	5	4	3	5	5	3	5	4	3	5	4	3	4	4	3	4	5	5	3	4	5	3	4	4	3	3	4	5	3	4	4	3
2	2	3	3	2	4	4	4	4	5	4	4	4	3	3	3	3	4	2	3	3	2	2	3	3	4	5	3	3	3	4	4	4	5	5	4	2	3	4	5	5	5	5	5	4	3	5	5	5	3
1	2	4	3	1	4	4	5	4	5	3	4	4	5	3	4	4	5	4	3	5	4	3	4	3	4	5	3	4	3	4	4	4	5	5	3	3	4	4	4	3	3	3	4	5	5	4	3	4	3
2	2	3	3	3	3	4	4	5	4	3	3	4	4	4	3	3	3	4	4	5	5	3	4	4	3	3	4	4	5	3	3	3	4	5	3	4	4	5	5	3	3	4	5	5	3	3	4	4	5
1	1	3	3	2	3	4	5	4	3	4	4	3	3	3	5	5	3	4	4	5	3	4	5	4	5	3	3	4	4	5	4	4	5	5	4	3	3	4	4	5	5	3	4	4	4	5	3	3	4
1	2	3	2	2	4	4	5	4	4	5	5	5	3	4	4	4	5	5	5	4	4	4	5	3	2	4	5	3	5	5	4	3	4	5	5	4	4	4	5	5	4	3	4	5	5	4	4	5	5
2	1	3	3	3	3	4	3	4	4	5	4	5	4	3	4	4	3	5	4	3	4	4	4	5	4	3	4	4	4	5	4	5	4	3	4	4	5	4	3	4	4	5	4	4	5	4	5	3	4
1	2	3	2	2	4	3	4	5	4	4	5	5	4	3	4	4	5	5	4	3	4	4	3	4	4	5	5	4	3	4	4	4	3	5	4	4	5	4	3	4	4	4	5	5	4	4	4	3	3
2	2	3	3	3	3	3	4	5	4	4	4	5	3	3	5	5	4	4	4	3	4	4	4	4	5	5	4	3	3	4	4	4	4	5	3	3	4	4	5	4	3	3	3	4	5	5	4	4	4
1	2	3	2	3	3	3	4	5	4	4	4	5	4	3	4	5	4	4	3	4	4	3	4	4	5	4	4	4	3	4	4	4	5	5	4	4	4	4	3	4	5	5	5	4	4	3	4	4	3
2	2	3	2	2	3	4	5	4	4	4	3	3	4	5	3	5	4	4	4	3	5	4	4	3	5	5	4	4	5	4	4	3	4	4	5	3	4	4	5	4	4	4	4	5	4	5	4	4	4
1	2	3	3	3	4	3	5	4	3	3	4	4	5	5	5	4	4	4	3	3	4	4	5	4	3	4	4	5	5	5	3	4	4	4	3	4	4	3	5	3	4	4	5	4	5	4	3	3	4
2	1	3	2	2	2	3	5	4	4	4	3	4	4	5	3	5	3	3	4	5	5	3	4	4	5	5	4	3	3	4	4	5	3	4	4	5	5	5	3	3	4	4	5	5	4	3	3	5	4
2	2	4	4	3	3	3	5	4	5	5	4	4	4	5	5	3	5	5	3	3	4	5	5	4	4	3	3	4	4	4	5	5	5	3	3	4	4	5	5	5	3	4	5	5	3	4	4	5	5
1	2	3	3	3	3	3	4	5	5	3	4	4	5	5	4	4	4	5	5	5	3	5	3	5	3	5	4	4	5	3	4	5	5	3	5	3	4	4	5	5	3	4	4	5	4	5	4	4	5
2	2	3	3	3	3	4	5	4	5	4	5	3	5	3	4	5	3	5	3	5	4	5	4	3	4	4	5	3	4	4	5	4	3	4	4	5	4	4	3	3	4	5	4	4	4	4	3	3	4
1	2	3	3	2	3	3	5	4	5	5	4	5	4	5	4	5	4	3	4	5	4	5	3	5	5	5	3	3	4	3	4	5	5	5	3	4	4	4	5	5	4	4	5	4	3	3	3	5	5
2	2	3	3	3	4	4	5	4	3	4	4	5	4	3	4	4	5	5	4	5	4	5	4	3	4	3	5	4	3	4	5	3	4	5	5	4	3	3	4	4	3	3	4	4	4	5	4	5	4
2	1	3	2	1	3	4	5	5	5	4	5	5	5	4	4	4	5	4	4	4	5	5	5	4	4	4	4	5	4	5	4	4	4	3	4	4	4	3	4	4	4	5	5	5	5	4	5	4	5
2	3	4	3	3	3	4	5	3	4	3	3	5	3	5	4	5	5	4	4	4	5	4	4	3	5	4	5	5	4	4	3	4	4	5	4	4	5	4	4	3	4	4	4	5	4	4	3	5	5
2	2	3	3	2	3	3	5	4	4	5	4	4	3	4	5	4	5	3	4	4	3	4	5	2	4	4	4	5	4	4	4	3	4	5	4	4	3	4	5	5	4	4	3	4	4	5	3	4	5
1	1	3	3	3	3	4	3	5	4	4	4	3	3	4	5	5	4	4	3	4	5	3	4	4	3	5	4	3	4	3	4	5	3	4	4	3	4	5	4	4	4	4	3	4	4	3	4	5	5
2	2	4	2	2	4	4	5	4	4	3	5	4	5	4	4	5	4	4	4	3	4	4	4	4	4	4	5	4	5	5	4	5	4	3	5	4	5	3	5	4	5	4	5	5	3	5	4	4	4
2	2	4	3	3	4	4	5	4	4	3	5	4	5	3	4	5	4	5	4	3	4	5	4	4	3	5	5	4	5	4	4	4	4	5	5	4	3	5	5	3	3	4	4	4	3	5	5	5	3
1	1	3	3	3	3	4	5	3	5	4	4	4	4	3	5	4	5	4	4	3	4	4	4	5	3	4	5	4	3	4	5	4	4	4	3	4	4	5	4	3	5	5	4	4	4	5	3	5	4
2	1	3	3	3	3	4	3	3	3	3	3	4	3	3	3	3	4	3	3	4	3	4	3	3	3	3	3	3	3	3	3	4	3	3	3	3	3	4	3	4	3	4	3	4	3	3	3	4	4
2	1	3	2	1	3	4	4	5	5	5	5	5	5	5	5	5	5	5	5	5	5	5	5	5	5	5	5	5	5	5	5	5	5	5	5	5	5	5	5	5	5	5	5	5	5	5	5	5	5
2	1	3	3	3	2	3	5	3	3	2	3	5	4	3	3	4	4	4	4	5	4	5	3	3	4	4	4	5	4	5	4	3	4	3	3	3	3	3	4	4	4	4	5	2	3	3	3	4	4
2	1	3	2	1	4	4	4	3	4	4	3	4	3	4	3	4	3	4	4	3	4	3	5	4	4	3	5	4	5	4	4	4	3	3	4	4	3	3	4	3	5	5	3	4	4	4	3	4	4
2	1	3	3	1	4	4	4	4	4	5	5	5	5	3	4	3	3	4	4	4	4	4	4	4	4	3	5	4	3	4	3	4	5	3	5	4	4	4	3	4	3	5	4	3	5	3	5	4	4
2	1	3	4	3	2	4	5	5	5	5	5	5	5	5	5	5	5	5	5	5	5	5	5	3	3	5	5	5	5	5	5	5	5	5	5	5	5	5	5	5	5	5	5	5	5	5	5	5	5
2	1	3	3	3	4	4	3	3	3	2	2	3	3	4	2	2	3	2	3	3	3	3	3	3	3	3	3	4	3	3	3	3	4	3	3	2	3	2	3	3	3	3	3	3	3	2	2	2	3
2	1	3	3	3	4	4	4	3	3	3	3	3	3	3	3	3	3	3	3	3	3	3	3	3	3	3	3	3	3	3	3	3	3	3	3	3	3	3	3	3	4	3	3	3	3	3	3	3	3
2	1	3	3	3	3	4	4	4	4	4	4	4	4	3	3	3	3	2	3	4	3	3	3	4	3	3	3	4	4	4	4	3	4	4	4	3	4	3	3	3	3	4	3	4	3	4	4	5	5
2	2	3	3	1	3	4	4	4	4	3	4	4	4	4	4	4	4	4	4	4	4	3	4	4	5	4	4	4	4	5	4	4	3	4	4	4	4	4	4	4	4	4	4	5	4	4	4	4	4
1	2	3	4	3	4	4	4	4	4	4	2	5	3	3	2	3	3	3	4	4	2	2	3	1	3	4	3	2	3	4	3	3	4	3	2	2	3	3	4	4	4	4	3	3	3	3	4	3	3
2	2	3	5	4	3	4	2	2	2	2	2	2	3	2	2	2	3	5	3	3	4	3	2	4	4	3	1	2	2	3	2	2	2	1	2	3	3	4	4	4	3	3	4	3	3	3	3	4	3
2	1	3	3	3	4	4	4	4	5	4	4	4	5	3	4	4	3	4	4	4	4	4	4	4	5	4	3	4	4	4	4	5	4	5	4	4	5	5	4	5	4	4	4	4	5	4	5	4	5
1	2	3	3	3	4	4	4	4	4	4	3	3	4	3	4	3	5	4	3	5	5	3	5	4	4	5	5	4	5	4	4	4	4	5	5	4	4	5	4	5	5	5	5	5	4	4	3	4	5
2	2	2	2	3	4	4	5	5	5	5	5	5	5	5	5	4	5	5	5	5	4	5	5	2	3	3	3	3	3	5	5	4	4	2	2	3	3	4	4	4	3	3	4	4	3	4	3	3	5
2	1	3	3	3	4	3	3	3	3	3	3	4	3	3	3	3	4	4	3	3	2	3	3	3	2	3	3	3	2	3	3	3	3	2	2	3	3	2	2	3	3	3	3	4	2	3	3	3	3
1	2	3	3	3	4	4	3	3	3	3	4	3	3	3	3	3	4	3	4	4	3	3	3	4	3	3	3	3	3	3	3	3	3	3	3	4	3	3	3	3	3	3	3	3	3	3	3	4	3
2	1	3	2	1	4	4	2	2	2	2	2	3	2	3	3	2	3	2	3	2	3	3	2	2	2	1	2	2	2	3	1	2	3	3	1	2	1	1	1	2	1	1	2	1	3	2	2	2	2
2	2	3	2	1	3	4	3	5	5	5	5	5	5	5	5	5	5	5	5	5	5	5	4	5	4	5	4	4	4	4	4	4	4	4	4	5	4	4	4	3	3	3	3	3	3	3	3	3	4
1	1	3	3	3	4	4	5	4	4	5	5	5	4	5	4	5	5	5	5	5	5	4	5	4	5	5	4	4	5	5	5	4	5	4	5	4	5	4	5	5	5	4	4	4	4	5	4	5	5
2	2	3	3	2	3	4	4	3	3	3	3	3	3	3	3	3	3	3	3	3	3	3	3	3	3	3	3	3	3	3	3	3	3	3	3	3	3	3	3	3	3	3	3	3	3	3	3	3	3
2	2	3	3	2	3	4	3	4	3	3	4	3	5	5	3	4	4	5	4	3	4	4	4	4	4	4	4	4	3	3	3	3	3	3	4	5	4	3	3	4	3	3	4	3	4	3	4	3	4
2	1	3	2	1	4	4	5	5	5	5	5	5	5	5	5	5	5	5	5	5	5	5	5	5	5	5	5	5	5	5	5	5	5	5	5	5	5	5	5	5	5	5	5	5	5	5	5	5	5
2	2	3	2	2	4	4	5	5	5	5	5	5	5	5	4	4	4	5	5	5	4	4	5	4	4	4	3	4	5	5	5	4	5	4	4	4	5	5	5	5	5	5	5	5	5	5	5	4	5
2	1	3	3	3	3	4	3	4	3	4	4	4	3	3	4	3	4	4	4	4	3	4	4	3	4	3	3	3	4	4	3	4	4	3	3	3	3	4	4	4	2	3	4	5	2	3	4	2	4
1	2	3	2	1	3	4	4	5	4	4	5	5	4	5	5	4	5	5	5	5	4	5	5	5	5	5	5	5	4	5	5	5	4	5	4	5	3	5	5	5	4	5	5	4	4	4	4	5	4
2	2	3	3	3	3	4	3	5	4	4	3	4	4	4	4	4	5	4	4	4	4	5	5	4	4	4	1	2	3	4	4	3	4	4	4	3	3	4	4	4	4	5	5	4	4	4	4	4	4
2	1	3	2	1	4	4	4	4	4	4	4	5	3	4	4	4	4	4	4	4	5	5	5	3	4	4	5	3	4	4	4	4	4	4	4	3	4	5	4	5	4	5	4	5	5	4	4	4	5
2	1	3	3	3	3	4	3	3	3	3	3	3	3	3	3	3	3	3	3	3	3	3	3	3	3	3	3	3	3	3	3	3	3	3	3	3	3	3	3	3	3	3	3	3	3	3	3	3	3
2	2	3	2	2	4	4	4	4	4	3	4	4	4	4	4	5	3	5	5	5	5	5	5	4	5	5	4	4	4	5	5	5	5	5	5	4	4	5	5	5	5	5	5	5	5	5	5	5	5
2	1	3	2	1	3	4	4	4	4	4	4	4	3	2	2	3	2	3	4	3	4	4	3	4	4	3	3	3	4	4	4	5	5	4	3	4	4	3	3	4	3	3	4	3	4	3	3	4	4
2	2	3	3	3	4	4	4	4	3	3	4	4	3	4	3	4	4	5	5	3	4	4	3	5	4	4	5	4	4	4	5	3	4	3	3	3	3	3	4	3	3	3	3	3	3	3	3	4	3
2	2	3	1	2	3	4	5	5	5	5	5	5	5	5	5	5	5	5	5	5	5	5	5	5	5	5	5	5	5	5	5	5	5	5	5	5	5	5	5	5	5	5	5	5	5	5	5	5	5
2	2	3	2	2	4	4	4	4	2	2	3	3	3	2	3	5	4	5	5	5	5	5	5	3	4	4	4	4	3	5	5	4	4	5	4	4	3	3	4	4	3	4	4	3	2	3	3	4	4
2	2	3	1	1	4	4	5	5	4	3	5	4	4	5	4	4	3	4	4	5	5	4	4	3	3	5	3	3	3	5	4	4	4	4	5	2	3	3	5	5	2	3	5	5	1	5	5	5	5
2	2	3	3	3	3	4	4	5	4	3	4	5	5	4	3	3	4	4	4	5	4	5	4	4	4	3	4	4	5	5	5	4	4	3	3	5	5	4	5	4	4	5	5	3	4	4	5	4	5
1	2	4	4	3	3	3	5	4	5	5	3	4	4	5	5	4	3	4	4	5	5	3	4	4	3	3	4	4	5	4	4	4	5	5	4	4	5	5	5	4	4	3	4	4	4	3	4	4	4
2	2	3	2	1	4	4	5	5	5	5	3	5	5	5	5	5	5	3	3	5	3	3	5	5	5	5	1	3	5	5	5	5	5	5	5	5	5	5	5	5	5	5	3	5	5	5	3	5	5
1	2	4	4	3	4	4	5	5	4	3	4	5	5	4	4	3	4	5	5	5	4	4	3	3	4	4	5	5	4	5	4	4	3	4	3	5	3	5	5	4	5	3	4	4	5	5	4	4	5
2	2	3	3	2	4	4	5	5	5	4	5	5	4	4	5	4	4	4	4	4	4	4	4	4	4	5	5	4	4	4	4	4	4	4	4	4	4	4	5	4	4	4	4	4	5	3	3	4	3
1	2	3	3	3	3	3	4	3	3	4	3	3	5	4	5	4	5	4	4	4	3	3	5	4	4	3	5	3	4	3	4	4	4	5	3	5	3	5	3	5	3	4	5	3	5	5	4	4	4
2	2	3	3	3	3	4	4	5	3	3	5	4	5	5	4	5	3	4	4	5	3	5	3	3	5	4	5	4	5	4	4	5	3	5	4	3	5	3	4	4	4	4	5	3	4	3	4	4	3
2	3	4	3	3	3	4	5	4	4	4	3	4	4	5	4	5	4	4	4	3	4	3	4	3	4	5	4	5	4	3	4	5	5	4	3	3	4	5	4	3	4	5	5	4	4	4	3	4	4
2	3	4	3	3	3	4	4	4	5	5	4	3	4	4	5	5	3	4	5	3	4	4	5	5	4	4	5	5	3	3	4	5	5	5	4	5	4	3	4	4	4	5	5	4	4	4	4	3	4
1	2	3	5	3	4	4	5	5	5	5	5	5	5	5	5	5	5	5	5	5	5	5	5	5	5	5	5	5	5	5	5	5	5	5	5	5	5	5	5	5	5	5	5	5	5	5	5	5	5
2	2	3	3	3	4	4	4	4	4	4	4	4	4	4	4	4	4	4	4	4	4	3	4	3	3	3	4	3	4	4	4	3	3	4	4	4	4	4	4	4	4	4	4	4	3	4	4	4	4
1	2	3	3	3	3	3	3	3	4	3	5	3	4	5	3	5	4	4	4	4	4	4	3	4	4	3	4	5	4	4	5	5	5	4	4	4	4	4	4	4	4	3	4	4	4	3	4	3	4
2	1	3	3	3	2	2	4	4	4	3	4	4	4	4	4	4	3	4	3	4	4	5	4	4	4	4	4	5	4	4	4	4	4	4	4	4	5	3	4	4	4	4	4	4	4	4	3	4	4
1	1	3	3	3	2	4	3	3	4	3	4	4	4	3	4	4	4	4	4	4	4	4	4	4	4	4	4	3	4	4	4	4	4	4	5	4	3	3	3	4	4	4	4	4	4	4	4	5	4
2	2	4	3	2	4	4	5	4	5	4	4	5	4	4	4	5	4	3	4	4	4	4	4	3	4	4	4	4	4	4	4	4	4	4	5	3	4	4	4	4	4	5	4	4	4	4	4	4	5
1	2	3	2	2	3	4	3	3	3	3	3	3	3	3	3	3	3	3	3	3	3	3	3	3	3	3	3	3	3	3	3	3	3	3	3	3	3	3	3	3	3	3	3	3	3	3	3	3	3
1	2	3	3	1	4	3	4	5	5	5	4	5	4	5	5	4	4	4	4	4	4	5	4	4	4	4	4	4	4	5	4	4	4	5	4	3	3	3	3	3	3	3	3	3	3	4	4	4	4
1	2	3	1	1	4	4	3	4	4	4	5	5	5	5	4	4	3	5	5	4	4	5	4	3	4	4	4	4	3	4	4	4	4	5	4	3	4	3	3	4	4	3	3	4	3	4	3	3	4
1	1	3	3	3	3	4	3	3	3	3	3	3	3	3	3	3	3	3	3	3	3	3	3	3	3	3	3	3	3	3	3	3	3	3	3	3	3	3	3	3	3	3	3	3	3	3	3	3	3
2	1	3	1	1	4	4	5	4	4	4	5	3	4	4	5	5	4	4	5	5	5	5	5	4	4	5	4	5	4	3	3	4	4	4	4	4	4	2	5	2	4	4	3	3	4	3	4	4	3
2	2	3	3	2	3	4	4	3	3	3	3	4	3	3	3	2	2	2	2	3	3	3	3	3	3	3	3	3	3	3	3	3	3	3	3	3	3	3	3	4	3	3	3	3	3	3	3	3	3
2	2	3	3	3	4	4	5	5	5	5	5	5	5	5	5	5	5	4	4	5	3	4	4	4	3	5	3	3	5	5	5	5	5	5	5	3	5	5	5	5	5	5	5	5	5	5	5	3	4
1	2	3	3	3	3	4	4	3	4	3	4	4	4	4	4	3	1	5	5	3	4	4	4	3	3	4	1	1	2	5	4	4	5	5	4	4	4	4	4	4	4	4	4	4	4	4	4	5	4
2	2	3	4	3	3	4	3	3	3	4	4	3	3	2	3	3	3	4	4	3	4	3	3	3	3	3	3	3	3	3	3	4	3	3	3	4	4	4	3	3	4	3	4	4	4	4	3	3	3
1	2	3	2	2	4	4	5	5	3	3	4	5	2	1	3	3	5	5	5	4	5	4	5	3	3	5	1	5	5	5	5	5	5	5	4	5	5	4	5	5	5	5	5	5	5	5	5	5	4
1	2	3	2	2	4	4	4	3	3	3	2	3	2	2	3	1	3	3	3	3	3	3	3	3	3	3	3	3	3	3	3	3	3	3	3	3	3	3	4	3	3	3	3	3	3	4	3	3	3
2	2	3	3	3	3	4	4	5	5	4	5	5	5	4	3	4	4	5	5	5	4	4	4	4	3	4	1	1	1	3	4	3	3	4	4	3	4	4	4	4	3	4	3	3	3	3	4	3	3
2	2	3	3	3	4	4	4	5	4	4	5	5	4	4	5	5	4	5	5	5	5	5	5	4	5	5	5	5	5	5	5	5	5	5	5	5	5	5	5	5	5	5	5	5	5	5	5	5	5
2	2	3	3	3	3	4	3	4	3	3	4	3	4	3	3	3	3	4	4	4	4	3	5	4	4	3	4	3	4	4	4	4	4	3	4	3	5	3	3	3	4	3	5	3	4	5	5	4	3
2	1	3	5	1	4	4	5	5	5	5	5	5	5	5	5	5	5	5	5	5	5	5	5	5	5	5	5	5	5	5	5	5	5	5	5	5	5	5	5	5	5	5	5	5	5	5	5	5	5
1	2	3	2	2	3	4	3	4	3	4	4	3	3	4	3	4	3	3	3	3	3	3	4	4	3	4	4	4	5	4	5	4	4	2	4	4	4	3	4	4	4	5	4	5	5	4	4	4	4
2	2	3	2	2	3	4	4	4	4	4	4	4	4	4	5	4	4	4	4	4	5	4	4	4	4	4	3	3	3	4	4	4	4	4	4	4	4	4	4	4	4	4	4	4	4	4	4	4	4
1	1	2	2	3	3	4	5	5	4	4	4	5	4	4	4	3	4	5	4	4	5	4	5	4	5	4	3	4	3	5	5	5	5	5	4	4	5	4	5	5	4	5	5	4	4	5	4	4	4
2	2	3	3	3	3	4	4	4	4	4	4	5	4	4	4	4	4	4	4	4	4	4	4	4	4	4	4	4	4	4	4	4	5	4	5	5	5	5	5	5	5	4	5	5	5	5	4	4	5
1	2	3	2	2	3	4	5	4	5	4	4	5	5	5	4	4	5	4	5	5	4	5	4	5	4	4	5	4	5	4	5	4	5	4	5	5	5	4	4	4	5	5	4	5	4	5	4	5	4
2	2	3	3	3	3	4	3	2	2	2	5	4	3	2	4	3	4	5	5	4	4	3	3	4	4	4	4	4	4	4	4	4	4	4	4	4	4	4	3	4	3	4	4	4	4	3	5	2	2
2	2	3	3	2	4	4	4	4	5	4	3	4	4	3	4	4	4	4	5	4	4	5	5	4	4	4	5	4	4	4	4	4	4	4	4	4	4	4	4	4	4	4	4	4	5	4	4	5	4
2	2	3	3	3	2	4	4	4	4	4	4	4	4	4	4	4	4	4	4	4	4	4	5	4	4	4	4	4	4	4	4	4	4	4	4	4	4	4	4	4	4	4	4	4	4	4	5	4	4
2	1	3	3	3	3	4	3	4	4	3	3	4	3	3	4	4	3	4	4	3	4	3	4	2	4	4	1	1	2	3	3	4	3	4	3	3	4	3	3	5	4	3	4	3	2	4	3	4	3
2	2	3	3	2	4	4	4	4	4	4	5	4	4	4	4	4	4	3	3	3	4	3	4	3	4	4	4	4	3	4	4	3	4	3	4	3	4	4	4	4	3	5	5	4	3	4	4	4	4
2	2	3	3	3	4	4	3	3	3	3	3	3	3	3	3	3	3	3	3	3	3	3	3	3	3	3	3	3	3	3	3	3	3	3	3	3	3	3	3	3	3	3	3	3	3	3	3	3	3
2	2	3	2	1	4	4	4	4	4	3	3	4	3	4	5	4	3	5	3	4	4	4	5	4	4	4	3	5	3	4	4	4	4	4	4	4	4	4	4	4	3	5	5	4	3	5	4	4	4
2	1	3	2	1	3	4	4	4	4	5	4	4	3	4	4	2	3	5	5	5	4	5	5	4	4	5	4	3	3	5	4	4	4	3	4	4	4	4	3	4	4	4	4	4	4	4	4	4	4
2	1	3	3	3	2	4	4	4	4	5	5	4	3	3	3	3	3	3	3	3	3	3	4	3	3	3	3	3	3	5	5	4	4	3	3	3	3	3	3	3	3	3	3	3	3	3	3	3	3
1	1	3	3	3	4	4	3	3	4	3	2	3	3	3	3	3	3	2	3	3	3	3	4	2	2	3	3	3	3	3	3	3	3	3	2	3	3	3	3	3	2	3	3	3	4	3	3	3	3
2	2	3	1	1	4	4	5	5	4	3	5	4	4	5	4	4	3	4	4	5	5	4	4	3	3	5	3	3	3	5	4	4	4	4	5	2	3	3	5	5	2	3	5	5	1	5	5	5	5
1	1	3	2	2	2	4	4	4	3	4	4	3	3	4	4	4	5	3	5	4	4	4	4	4	5	4	4	3	4	4	3	4	4	3	4	4	3	4	3	3	4	4	3	4	4	3	3	3	4
1	2	4	3	3	4	3	5	4	4	4	5	5	4	4	3	4	3	4	4	5	5	5	4	4	3	4	4	4	5	4	4	3	4	5	4	4	3	4	4	4	3	3	4	4	4	4	4	5	4
2	2	4	2	2	4	4	5	4	3	4	4	5	5	5	4	3	4	3	3	4	4	4	4	3	3	4	5	4	4	4	4	3	4	4	4	3	4	4	4	3	4	4	4	3	4	4	4	4	4
1	1	3	3	3	3	4	4	4	4	5	4	5	4	5	5	5	5	4	4	4	5	5	3	3	4	4	5	4	3	4	4	5	4	4	3	4	4	4	5	5	4	4	5	5	4	4	5	5	5
1	1	3	3	3	3	3	5	4	5	5	4	3	4	5	5	4	4	4	5	5	4	4	5	5	4	3	3	3	4	4	5	5	5	4	4	4	5	5	4	4	4	5	4	4	3	4	4	5	5
1	2	3	4	4	4	4	5	4	4	3	4	4	5	4	4	5	5	4	5	5	4	4	5	5	5	4	3	4	4	4	4	4	5	4	4	5	4	4	4	5	5	4	4	3	4	4	4	5	5
1	2	3	4	4	3	4	5	3	4	4	5	5	4	4	5	4	5	5	4	5	4	4	4	4	3	4	5	5	4	3	4	5	5	4	4	3	4	5	4	5	4	5	4	4	4	4	5	4	5
2	2	3	3	3	3	4	5	4	5	4	3	4	4	5	5	4	3	4	4	5	5	4	3	4	5	5	4	4	3	4	5	4	4	4	5	4	5	4	5	4	5	5	4	4	4	3	4	4	5
2	2	3	3	3	3	3	4	5	4	4	4	5	4	5	4	5	5	4	5	4	3	4	4	4	3	4	4	5	4	5	4	4	5	5	4	5	4	5	4	3	4	5	5	4	4	4	5	4	3
2	1	3	3	3	3	4	4	4	5	4	5	4	5	4	5	4	3	4	5	5	4	4	3	4	5	4	3	4	5	5	4	4	3	3	3	4	5	5	4	4	3	3	4	4	5	4	3	3	4
2	2	3	5	2	4	4	3	3	3	3	3	3	3	3	3	3	3	3	4	3	4	4	3	3	4	4	3	3	3	3	4	4	4	4	4	4	3	4	4	3	4	3	4	3	4	4	3	4	3
2	2	4	3	2	4	4	5	5	4	3	5	5	3	4	3	2	5	5	5	3	4	4	5	5	4	4	4	3	4	5	5	3	3	3	3	5	5	5	4	5	4	4	5	4	4	5	5	5	5
1	2	3	3	3	3	4	3	3	3	3	4	4	3	4	3	4	3	3	4	3	3	4	4	3	3	3	4	4	4	4	3	4	4	3	3	3	4	4	4	4	3	4	3	4	4	3	3	3	4
1	2	4	3	3	3	2	5	4	5	4	3	4	5	5	4	4	4	5	4	5	5	4	5	5	4	4	4	4	5	5	3	4	5	5	5	4	4	3	4	5	3	4	4	5	3	4	3	5	5
2	1	3	3	3	4	4	4	4	3	4	5	5	4	4	5	4	4	3	3	4	5	3	5	4	5	3	4	4	3	4	5	4	3	4	5	5	4	3	5	4	3	5	5	4	4	3	4	5	4
2	1	3	3	1	3	4	4	4	5	5	4	5	4	3	4	4	4	4	2	4	4	3	3	1	3	2	1	1	1	4	5	3	5	1	1	1	2	2	3	3	1	2	3	3	1	2	4	3	3
1	2	3	3	3	4	4	3	3	3	3	3	3	3	3	3	3	3	3	3	3	3	3	3	3	3	3	3	3	3	3	3	3	3	3	3	3	3	3	3	3	3	3	3	3	3	3	3	3	3
2	1	3	2	1	4	4	4	4	3	5	2	4	4	4	5	3	2	4	4	2	4	2	4	3	3	3	3	4	4	3	4	4	4	5	5	5	5	5	5	5	5	5	5	5	4	5	5	5	5
1	3	4	2	3	3	4	3	4	4	5	5	5	4	4	5	5	5	4	3	3	4	4	5	5	4	5	4	5	4	3	4	3	4	4	4	5	5	4	3	4	4	5	5	5	4	3	3	4	4
1	2	3	3	2	3	4	5	4	3	4	5	4	4	4	4	5	4	3	4	4	4	3	4	4	5	5	4	4	5	4	4	3	4	4	3	3	4	5	5	4	4	4	5	4	3	4	4	5	4
2	2	3	4	3	3	4	4	5	4	3	4	5	5	4	3	4	4	4	5	4	3	4	4	5	4	4	5	5	4	3	4	4	5	5	5	4	3	4	4	4	5	4	3	4	5	4	3	4	5
1	2	3	3	4	3	4	5	4	3	4	4	5	5	4	4	3	3	4	4	5	5	4	3	4	4	5	4	4	5	5	4	3	4	4	4	5	4	3	4	4	4	4	5	4	3	4	5	5	4
2	2	4	3	3	3	3	5	4	3	4	4	4	5	4	3	4	5	5	4	4	4	3	4	4	5	4	5	5	4	4	4	3	4	4	4	5	5	4	3	3	4	4	5	5	4	4	3	4	5
1	1	3	3	2	3	4	5	4	4	5	5	4	5	4	3	4	4	5	4	3	4	4	5	5	4	3	4	5	5	5	4	3	4	4	5	4	4	3	4	4	5	5	4	3	4	4	5	4	3
2	2	3	3	3	3	3	5	4	3	4	5	4	5	3	4	5	4	3	4	4	5	4	5	3	4	4	5	4	4	5	4	3	4	4	5	4	4	5	3	4	5	4	4	3	4	3	4	5	5
1	2	4	3	3	3	4	5	4	5	5	4	3	4	5	4	4	5	4	3	4	5	5	4	4	3	4	5	4	4	4	3	4	4	5	4	4	4	5	5	4	3	4	4	5	4	3	4	4	5
2	2	3	3	3	3	3	5	4	5	4	3	4	3	4	5	3	4	4	5	3	4	5	5	3	4	5	4	5	4	3	4	4	5	3	4	5	4	3	4	5	5	4	3	4	5	3	4	4	5
2	2	3	3	3	3	4	5	4	3	4	5	5	4	3	4	5	4	5	4	5	4	3	4	5	5	4	4	3	4	5	4	3	4	4	5	5	4	4	3	4	3	4	3	4	5	5	4	4	4
2	2	3	4	3	3	4	4	5	4	5	4	4	3	4	4	4	5	5	4	3	4	4	5	5	4	3	4	4	5	5	4	4	5	5	5	4	3	4	4	4	5	4	4	5	4	3	4	4	4
2	2	3	3	3	3	4	4	4	5	5	5	5	5	5	5	3	3	5	4	5	3	5	5	3	3	3	1	2	3	4	4	4	5	5	5	3	4	4	4	5	3	4	2	4	3	3	2	4	5
2	2	3	3	3	4	4	5	5	5	4	5	3	5	3	3	3	4	4	5	3	4	4	5	3	4	4	2	2	3	5	4	5	4	3	3	4	5	5	4	5	4	5	5	5	4	4	4	4	3
1	2	4	3	2	4	4	4	5	3	4	4	4	3	4	3	2	4	3	3	3	3	3	3	3	3	4	3	3	4	3	4	4	4	3	3	4	3	3	3	5	5	4	4	3	4	3	5	4	4
2	2	4	1	1	4	4	5	5	5	5	5	5	5	5	5	5	5	5	5	5	5	5	5	2	2	5	1	4	3	5	5	3	5	5	5	5	5	5	5	3	5	5	3	3	3	5	5	5	5
2	2	3	2	2	2	3	4	3	5	3	4	4	5	5	5	4	5	4	3	4	4	5	3	5	3	4	4	5	5	4	4	3	5	3	5	4	3	4	4	5	5	3	4	3	5	4	5	5	4
1	2	4	2	2	4	4	4	4	4	4	5	5	5	5	5	5	5	4	5	5	5	5	5	3	5	5	1	3	4	4	4	4	4	4	4	4	5	5	5	5	4	5	5	5	3	5	4	4	4
1	2	3	3	2	4	4	4	4	4	4	4	4	4	4	4	5	5	5	5	5	5	4	4	4	4	4	4	4	5	5	5	5	5	5	4	5	4	4	4	4	4	5	5	5	5	5	5	4	4
2	2	3	2	2	4	4	4	5	4	4	4	4	4	4	3	3	3	5	5	5	5	5	5	3	3	3	4	3	3	5	5	5	5	5	5	5	5	5	5	5	5	5	5	5	5	5	5	5	5
2	2	3	2	2	4	4	5	4	4	5	4	4	3	4	3	4	4	4	3	3	4	4	4	4	3	4	4	3	3	4	5	4	3	4	4	4	4	3	4	3	4	3	4	4	4	4	3	4	4
1	4	4	3	1	4	4	5	5	5	4	4	5	4	5	4	4	5	4	4	4	4	4	4	4	5	5	5	5	5	5	4	5	4	5	4	4	5	4	4	5	4	5	4	5	4	5	5	5	4
1	3	4	3	3	4	3	4	3	4	4	4	4	4	3	3	4	4	3	3	3	4	3	3	3	4	5	3	5	5	4	4	4	4	3	3	3	3	4	4	4	3	4	4	3	3	4	3	4	4
1	3	4	3	3	4	3	4	3	4	4	4	4	4	3	3	4	4	3	3	3	4	3	3	3	4	5	3	5	5	4	4	4	4	3	3	3	3	4	4	4	3	4	4	3	3	4	3	4	4
1	3	3	2	2	4	4	4	4	4	3	4	4	4	3	4	4	5	4	4	4	4	3	4	2	4	3	4	4	4	5	5	4	3	3	4	4	4	3	5	4	4	4	4	4	4	4	4	3	4
1	3	3	3	3	3	4	3	4	4	4	4	3	3	3	3	3	4	3	3	3	3	3	3	3	3	3	3	3	3	3	3	3	3	3	3	3	3	3	3	3	3	3	3	3	3	3	3	3	3
1	2	3	2	2	4	4	4	4	4	3	3	5	3	3	3	3	4	4	3	2	4	3	2	5	3	3	2	4	3	4	1	3	4	3	2	4	4	4	3	4	4	3	4	3	5	2	2	3	3
2	3	3	3	3	4	4	4	4	4	3	3	4	2	3	4	3	4	4	4	3	4	3	4	4	4	4	2	4	3	4	4	4	4	3	3	3	4	4	4	4	3	4	4	4	3	4	3	3	3
1	3	3	2	2	4	4	3	4	3	3	4	3	2	3	3	4	4	4	4	4	4	4	4	2	2	3	2	3	3	5	4	3	3	3	3	3	4	4	4	4	4	4	4	4	3	3	3	3	3
1	3	3	3	3	4	4	4	4	3	3	5	3	3	3	4	2	4	2	3	2	3	3	3	4	3	4	4	2	4	4	3	3	3	2	3	3	5	3	3	2	4	3	4	3	3	3	3	3	3
1	2	3	3	2	3	4	4	5	4	4	4	5	4	4	4	4	4	5	4	5	3	3	5	3	4	4	4	4	5	4	4	5	4	4	4	3	5	4	5	4	4	4	4	5	5	4	4	5	5
2	2	3	2	1	4	4	4	4	4	4	4	5	5	4	3	4	4	5	4	5	4	4	5	5	4	4	4	4	4	4	3	3	4	4	3	3	4	4	4	4	4	5	3	5	4	4	5	4	4
1	4	3	3	3	4	4	4	4	4	4	4	4	4	4	4	4	4	4	4	3	3	4	4	2	3	3	4	4	3	5	5	4	3	3	4	4	4	4	4	4	4	4	4	4	4	4	4	3	4
1	1	3	4	3	4	4	3	2	2	2	3	3	2	2	1	3	3	3	3	3	3	2	3	2	2	1	2	3	2	3	3	2	2	2	3	1	2	3	2	3	2	3	2	2	1	2	2	2	2
2	2	3	2	2	4	3	5	4	5	3	4	3	3	3	3	4	3	4	4	3	4	3	5	3	5	3	3	5	4	3	3	3	3	3	3	3	3	4	4	5	5	3	3	4	3	4	4	4	4
1	2	3	3	3	2	4	5	5	5	5	5	5	5	5	5	5	5	5	5	5	5	5	5	5	5	5	5	5	5	5	5	5	5	5	5	5	5	5	5	5	5	5	5	5	5	5	5	5	5
2	2	3	3	3	4	4	4	4	5	5	5	5	4	5	4	4	4	5	5	4	5	4	4	4	4	4	4	5	4	5	4	4	5	4	5	5	4	4	4	5	4	4	4	5	5	4	4	4	5
1	2	3	3	3	3	4	3	3	3	3	3	3	3	3	3	3	3	3	3	3	3	3	3	3	3	3	3	3	3	3	3	3	3	3	3	3	3	3	3	3	3	3	3	3	3	3	3	3	3
2	2	3	4	4	4	4	4	4	4	3	3	3	3	3	4	3	3	3	4	3	3	3	4	3	3	3	3	3	3	3	4	3	3	3	3	3	3	3	3	4	3	3	3	3	3	3	3	3	4
1	2	3	2	2	4	4	4	4	4	3	4	4	4	4	4	4	4	4	4	4	4	4	4	4	4	4	4	4	4	4	3	4	4	4	4	3	3	4	4	4	3	4	4	4	4	4	4	4	4
2	2	3	3	2	3	4	4	3	4	4	4	3	4	4	3	4	4	5	3	5	3	5	4	4	4	5	4	4	4	5	4	5	4	3	3	4	4	4	4	3	5	4	4	3	4	3	4	3	4
1	2	3	4	4	3	4	4	5	4	4	4	3	3	3	3	3	3	3	4	3	3	4	4	4	4	4	4	4	3	4	4	4	4	4	4	3	3	4	3	3	4	4	4	4	4	4	4	4	3
2	2	3	5	3	4	4	5	5	5	5	5	5	5	5	5	5	5	5	5	5	5	5	5	1	2	2	4	5	5	5	5	3	5	4	4	4	4	4	4	4	5	5	5	5	5	5	5	5	5
2	2	2	3	3	3	3	4	4	4	4	4	4	4	4	4	4	4	3	3	3	3	3	3	3	3	3	3	3	3	3	3	3	3	3	3	3	3	3	3	3	3	3	3	3	3	3	3	3	3
1	2	3	3	3	4	4	4	4	3	4	4	3	4	3	4	3	3	4	4	4	3	4	4	4	4	4	3	3	4	4	4	3	4	3	3	3	4	4	3	3	4	3	4	3	3	3	3	4	3
2	1	3	3	2	3	4	3	3	3	3	3	3	3	2	3	3	3	3	3	3	3	3	3	3	3	3	3	3	3	3	3	3	3	3	3	3	3	3	3	3	3	3	3	3	3	3	3	3	3
2	2	3	3	2	3	4	3	3	3	3	3	3	3	3	4	4	4	4	5	4	4	4	5	3	4	4	4	4	3	4	4	3	4	4	3	4	4	3	3	3	4	3	3	4	4	3	4	4	3
1	2	3	3	3	4	4	3	4	4	3	3	5	3	4	3	3	3	4	4	4	4	3	4	3	3	3	3	3	3	3	3	4	4	3	3	3	4	3	4	3	4	3	4	3	3	4	4	4	4
2	2	3	2	2	3	4	5	5	5	5	5	5	5	5	5	5	5	5	5	5	5	5	5	5	5	5	5	5	5	5	5	5	5	5	5	5	5	5	5	5	5	5	5	5	5	5	5	5	5
2	2	3	3	3	3	4	4	4	4	4	4	3	3	4	3	4	4	4	3	4	4	3	4	3	3	4	3	4	4	4	3	4	4	3	4	4	3	4	4	4	4	4	4	3	3	3	3	3	4
2	2	3	3	2	4	4	4	4	4	4	5	4	4	4	4	4	4	4	4	3	3	4	4	4	3	4	4	4	3	4	4	4	3	3	3	3	3	3	3	3	3	3	3	3	3	4	3	3	4
1	2	3	2	2	4	4	4	4	4	5	5	5	4	5	3	4	3	5	4	4	3	4	5	4	5	5	3	3	4	4	5	5	5	4	4	4	5	4	4	5	4	5	4	4	4	3	4	4	5
1	2	3	3	2	3	4	4	4	3	3	4	4	4	3	4	3	3	3	4	4	4	4	4	3	4	3	3	3	3	2	4	4	4	3	3	3	4	3	3	3	4	3	3	4	3	3	3	3	4
2	2	3	1	1	4	3	4	4	4	3	4	5	3	5	4	3	4	3	3	5	5	5	5	2	5	4	2	2	3	3	4	4	5	5	5	3	3	4	4	4	4	4	4	4	3	4	3	3	3
1	2	2	3	3	4	4	4	5	4	4	4	5	4	4	4	4	4	4	4	4	4	4	4	4	4	4	4	4	5	4	3	3	3	3	3	3	3	4	3	3	4	3	3	3	4	4	4	4	4
2	2	3	2	2	3	4	4	3	3	5	4	4	5	5	5	4	3	5	5	5	5	5	5	3	5	4	3	3	5	4	4	5	5	5	5	3	3	4	3	4	3	3	3	4	3	3	4	3	3
1	2	3	4	4	4	4	4	4	4	4	4	4	4	4	4	4	4	4	4	4	3	3	4	4	4	4	2	4	3	4	3	4	3	3	4	3	3	4	3	4	3	3	4	3	3	4	3	3	3
2	2	3	3	2	3	4	4	4	4	4	4	4	4	4	4	4	4	5	5	5	4	4	4	3	3	4	3	3	3	5	4	3	3	3	3	4	4	4	4	4	4	4	4	4	4	4	4	4	4
1	2	3	3	3	4	4	5	5	4	4	3	4	4	3	3	3	3	5	5	5	5	5	5	5	4	5	3	2	3	5	4	4	4	4	3	4	4	4	4	4	4	5	3	3	2	3	3	3	3
1	2	3	3	1	3	4	4	4	5	4	5	5	5	3	3	3	4	4	4	4	3	3	4	4	4	2	2	2	2	5	3	3	3	2	3	2	4	4	3	4	3	3	4	4	3	4	3	4	5
2	2	3	3	3	4	3	4	4	4	4	4	4	5	4	4	4	4	4	4	4	3	4	4	4	3	4	4	3	3	3	3	4	4	4	4	3	3	4	3	3	4	3	4	4	3	3	4	3	4
1	2	3	2	2	4	4	4	5	5	4	4	4	5	5	4	4	4	4	5	5	5	4	5	4	5	4	2	3	3	5	5	5	5	4	5	3	5	4	4	4	4	4	4	4	3	4	4	4	4
1	2	3	3	3	2	4	5	5	5	5	5	5	4	4	4	4	5	3	4	3	4	3	4	3	3	3	4	4	3	4	3	4	4	3	4	4	5	5	5	5	4	5	5	4	4	5	5	4	4
1	2	3	1	1	2	4	5	5	5	5	4	5	4	4	4	3	4	5	5	4	5	5	5	4	4	4	2	3	3	4	5	4	3	4	3	4	5	5	5	5	4	5	5	4	4	5	5	4	4
1	2	3	3	1	4	4	5	5	5	5	5	5	5	5	5	5	5	5	5	4	2	4	4	4	3	3	3	5	3	3	3	2	5	2	3	2	4	2	4	3	3	2	4	2	4	2	3	4	2
2	1	3	1	1	4	4	4	4	4	5	5	5	2	3	3	4	3	4	4	2	2	4	3	3	2	3	3	4	2	3	3	3	3	3	3	3	3	3	3	3	4	3	4	3	3	3	2	3	3
2	2	3	3	2	4	4	4	4	4	4	4	4	4	4	3	3	3	4	4	4	4	4	4	4	3	3	2	2	2	5	4	3	3	3	3	3	3	3	3	3	4	3	3	3	3	3	3	3	3
2	2	3	3	3	4	4	3	4	4	4	3	4	3	3	3	2	4	4	3	3	3	3	3	3	3	3	2	3	3	3	4	3	3	3	4	3	3	3	4	4	3	3	4	4	3	3	4	3	3
1	2	3	2	2	4	4	4	5	5	4	4	4	5	5	4	4	4	4	5	5	5	4	5	4	5	4	2	3	3	5	5	5	5	4	5	3	5	4	4	4	4	4	4	4	3	4	4	4	4
2	2	3	3	3	4	4	4	3	3	3	2	3	3	3	3	3	3	3	3	3	3	3	3	3	3	3	3	3	3	3	3	3	3	3	3	3	3	3	3	3	3	3	3	3	3	3	3	3	3
1	2	3	3	2	4	4	5	4	4	4	3	5	4	4	3	2	5	5	5	5	5	5	5	3	3	3	2	3	3	5	5	5	5	5	5	5	5	4	4	4	3	3	3	3	3	4	4	3	4
2	2	3	3	1	4	4	5	5	5	5	5	5	5	5	5	5	5	5	5	5	5	5	5	5	5	5	5	5	5	5	5	5	5	5	5	5	5	5	5	5	5	5	5	5	5	5	5	5	5
1	1	3	3	3	3	4	4	4	3	3	3	4	3	3	4	3	3	3	2	2	2	2	3	2	2	2	2	2	2	2	2	1	1	1	2	3	3	2	2	2	2	2	2	2	4	2	2	2	2
2	2	3	3	2	3	4	4	5	5	5	5	5	5	2	5	3	4	4	5	5	5	5	5	3	3	1	1	1	1	5	5	5	5	5	5	5	5	5	5	5	5	5	5	5	5	5	5	5	4
2	1	3	3	3	3	4	4	4	5	4	5	4	5	4	5	5	5	5	5	5	5	5	5	3	3	3	2	3	2	5	5	5	5	5	4	3	5	5	5	5	3	3	4	4	4	5	5	4	4
2	2	2	3	2	4	4	4	4	4	4	4	4	4	4	4	4	5	4	4	4	4	4	5	4	4	4	3	3	3	5	5	4	4	4	5	5	5	5	5	5	5	5	5	5	5	5	4	4	5
1	2	3	3	3	3	4	3	3	3	3	3	3	3	3	3	3	3	3	3	3	3	3	3	3	3	3	3	3	3	3	3	3	3	3	3	3	3	3	3	3	3	3	3	3	3	3	3	3	3
2	1	3	1	1	4	4	4	4	4	5	5	5	2	3	3	4	3	4	4	2	2	4	3	3	2	3	3	4	2	3	3	3	3	3	3	3	3	3	3	3	4	3	4	3	3	3	2	3	3
2	1	3	3	2	3	4	4	5	4	5	4	5	4	4	5	5	5	5	5	4	4	5	5	4	5	5	4	5	4	5	5	5	5	4	4	5	4	4	4	4	4	5	4	4	4	5	5	4	4
1	2	3	2	2	4	4	3	4	3	5	5	5	5	5	5	5	5	5	5	5	5	5	5	3	3	4	4	5	4	5	5	5	4	5	4	5	4	4	3	4	3	4	4	3	4	4	5	4	5
1	2	3	2	2	3	4	5	5	4	4	5	4	5	4	5	4	5	4	4	5	4	4	4	4	4	5	5	4	4	5	4	4	4	4	4	4	4	5	5	4	5	4	4	4	4	4	5	4	4
2	1	3	2	2	3	4	5	5	5	5	5	4	5	5	5	5	5	5	5	5	5	5	5	3	5	5	5	5	5	5	5	5	5	5	5	5	5	5	5	5	5	5	5	5	5	5	5	5	5
1	1	3	3	3	4	4	5	5	5	5	5	5	5	5	5	5	5	5	5	5	5	5	5	5	5	5	5	5	5	5	5	5	5	5	5	5	5	5	5	5	5	5	5	5	5	5	5	5	5
1	1	3	3	2	4	4	3	4	4	3	4	3	3	4	4	3	3	4	3	2	4	3	3	2	4	2	3	3	2	3	4	3	2	3	3	3	2	4	3	2	3	2	4	3	2	3	3	2	4
2	1	3	3	2	3	4	5	5	5	5	5	5	5	5	5	5	5	5	5	5	5	5	5	4	4	4	4	5	4	5	5	5	5	5	5	3	3	3	3	4	4	4	4	4	5	5	5	5	5
1	2	3	4	3	3	4	4	3	4	4	2	4	3	3	5	4	4	4	4	4	4	4	4	4	5	3	3	3	3	4	4	4	3	4	4	4	4	5	5	5	5	5	5	5	4	4	5	4	4
2	1	3	3	2	3	4	4	4	4	4	4	5	4	4	4	4	4	4	4	4	4	4	4	4	4	4	4	4	4	4	4	4	4	4	4	4	4	4	4	4	4	4	4	4	4	4	4	4	4
1	2	3	3	2	3	4	4	4	4	4	4	4	4	4	4	4	4	4	4	4	4	4	4	4	4	4	4	4	4	4	4	4	4	4	4	4	4	4	4	4	4	4	4	4	4	4	4	4	4
2	1	3	3	3	3	4	4	4	4	4	4	4	4	4	4	4	4	4	4	4	4	4	4	4	4	4	4	4	4	4	4	4	4	4	4	4	4	4	4	4	4	4	4	4	4	4	4	4	4
1	2	3	4	4	4	4	5	5	5	5	5	5	5	5	5	5	5	5	5	5	5	5	5	5	5	3	1	1	3	3	3	3	3	3	3	2	5	4	3	3	3	5	3	3	3	3	3	3	3
2	2	3	3	2	4	4	3	3	4	3	3	3	3	3	3	3	3	2	2	2	3	4	2	2	2	2	2	2	2	2	2	2	2	2	2	2	3	2	2	3	2	3	2	2	2	2	3	2	3
2	2	3	4	3	3	4	3	4	3	4	3	3	2	3	3	2	2	3	2	3	3	3	3	3	3	3	3	3	3	3	3	4	3	3	3	3	3	3	3	3	3	3	3	3	3	3	3	3	3
2	1	3	4	3	4	4	4	4	4	4	3	4	4	3	3	4	4	4	3	3	4	3	3	4	3	3	4	3	4	4	3	3	3	3	3	4	4	3	3	4	3	4	4	3	4	3	5	3	4
2	2	3	3	2	3	4	3	3	3	3	3	3	3	2	3	3	4	4	4	4	4	4	4	4	3	3	3	3	3	3	3	3	3	3	3	3	3	3	4	4	3	3	4	3	3	4	3	4	3
2	1	3	3	2	3	4	4	4	3	4	4	4	5	3	4	4	4	4	4	5	3	4	5	5	5	5	5	4	5	4	4	4	4	4	4	3	4	4	5	5	3	5	5	5	3	4	3	4	5
1	1	3	3	2	4	4	4	4	4	4	3	4	4	4	4	3	3	3	4	4	4	2	4	4	4	4	2	4	4	3	4	3	4	4	4	4	3	4	3	4	4	4	3	4	4	4	4	3	3
1	2	3	3	3	3	4	4	4	5	4	3	4	3	3	4	4	4	3	4	4	4	4	4	4	5	5	2	3	4	3	3	4	5	4	3	4	4	5	5	5	4	4	4	4	5	4	4	4	4
1	2	3	5	3	3	3	4	4	4	4	4	4	4	4	4	4	4	4	4	4	4	4	4	4	4	4	4	4	4	4	4	4	4	4	4	4	4	4	4	4	4	4	4	4	4	4	4	4	4
2	1	3	3	2	4	4	4	5	5	4	3	3	4	3	3	3	3	4	4	4	3	4	4	5	5	5	1	1	1	5	3	4	4	3	3	3	3	4	4	4	3	3	5	3	3	3	5	3	3
1	2	2	3	3	3	4	3	3	4	2	4	4	2	4	4	2	3	4	3	4	3	5	4	2	4	3	1	3	5	2	5	5	3	2	3	3	4	5	3	2	4	3	2	4	4	4	5	2	3
2	1	3	2	3	3	4	3	4	4	3	3	4	4	4	3	3	4	4	5	4	4	4	3	5	4	3	4	3	3	4	4	3	3	3	4	3	5	4	4	4	3	3	3	4	4	3	3	4	3
1	1	3	3	3	3	4	4	4	4	4	4	5	4	3	4	3	3	3	4	4	3	3	4	4	4	4	4	3	4	4	4	4	5	4	4	4	4	4	4	4	5	4	4	4	5	4	4	4	4
1	1	3	4	4	3	4	4	4	4	4	5	3	4	3	4	5	4	3	4	2	4	4	3	2	3	3	2	3	3	3	3	4	4	4	3	2	4	4	4	4	2	4	4	3	4	4	4	5	4
1	1	3	3	3	2	4	4	4	4	4	4	4	4	3	4	3	4	4	4	4	4	4	4	4	3	3	3	4	3	5	4	4	4	3	4	3	4	4	4	3	3	3	4	4	3	4	3	3	3
1	1	3	2	2	4	4	3	4	4	4	3	4	2	2	3	2	3	4	3	3	2	4	3	3	3	3	3	3	3	3	3	3	3	3	2	2	3	3	3	4	2	3	3	3	2	3	4	3	3
2	2	3	3	3	4	4	3	3	3	3	3	3	3	3	3	3	3	4	3	4	2	3	3	2	3	3	1	1	2	4	2	3	5	2	2	3	3	4	3	3	2	4	3	3	2	3	3	3	3
1	2	3	3	2	3	3	3	4	5	3	2	3	2	2	3	4	3	2	1	4	2	2	3	1	4	3	2	1	3	4	3	4	5	2	2	3	5	5	5	4	2	4	5	5	2	4	3	2	2
2	2	3	4	3	3	4	4	5	4	5	4	4	4	4	5	4	4	4	4	4	5	5	5	3	3	3	1	2	3	3	3	5	5	5	3	3	3	3	3	3	2	3	3	3	2	3	3	3	3
2	1	3	3	2	3	4	3	4	4	4	4	4	4	4	4	4	3	4	4	4	3	3	4	3	3	3	2	3	3	4	4	5	5	5	4	3	3	3	4	3	3	4	4	3	3	4	4	3	4
2	1	3	3	2	3	4	3	4	4	4	4	4	4	4	4	4	3	4	4	4	3	3	4	3	3	3	2	3	3	4	4	5	5	5	4	3	3	3	4	3	3	4	4	3	3	4	4	3	4
2	1	3	3	2	3	4	4	4	4	4	4	5	4	4	4	4	4	4	4	4	4	4	4	4	4	4	4	4	4	4	4	4	4	4	4	4	4	4	4	4	4	4	4	4	4	4	4	4	4
2	2	3	4	3	3	4	4	5	4	5	4	4	4	4	5	4	4	4	4	4	5	5	5	3	3	3	1	2	3	3	3	5	5	5	3	3	3	3	3	3	2	3	3	3	2	3	3	3	3
1	1	3	3	2	4	4	3	4	4	3	4	3	3	4	4	3	3	4	3	2	4	3	3	2	4	2	3	3	2	3	4	3	2	3	3	3	2	4	3	2	3	2	4	3	2	3	3	2	4
2	1	3	3	2	4	4	4	5	5	4	3	3	4	3	3	3	3	4	4	4	3	4	4	5	5	5	1	1	1	5	3	4	4	3	3	3	3	4	4	4	3	3	5	3	3	3	5	3	3
2	1	3	3	2	3	4	4	4	4	4	4	5	4	4	4	4	4	4	4	4	4	4	4	4	4	4	4	4	4	4	4	4	4	4	4	4	4	4	4	4	4	4	4	4	4	4	4	4	4
2	1	3	4	3	4	4	4	4	4	4	3	4	4	3	3	4	4	4	3	3	4	3	3	4	3	3	4	3	4	4	3	3	3	3	3	4	4	3	3	4	3	4	4	3	4	3	5	3	4
2	1	3	3	2	3	4	5	5	5	5	5	5	5	5	5	5	5	5	5	5	5	5	5	4	4	4	4	5	4	5	5	5	5	5	5	3	3	3	3	4	4	4	4	4	5	5	5	5	5
2	2	3	4	4	3	3	4	4	3	4	3	4	4	5	4	4	5	2	4	4	3	4	4	1	4	2	2	4	2	4	3	2	4	3	4	4	3	4	3	2	4	4	5	4	5	4	4	4	4
1	2	3	1	1	3	3	4	4	3	4	4	3	4	3	4	4	5	5	5	5	5	5	5	5	5	5	5	5	5	5	5	5	5	5	4	5	5	5	5	5	5	5	5	5	5	5	5	5	4
2	2	3	1	2	4	4	5	5	5	5	5	5	5	5	5	5	5	5	5	5	5	5	5	5	5	5	5	5	5	5	5	5	5	5	5	5	5	5	5	5	5	5	5	5	5	5	5	5	5
2	2	3	3	3	4	4	4	4	5	4	4	4	4	4	3	4	4	5	4	4	4	4	4	4	4	4	4	3	4	4	4	4	3	4	4	4	3	4	4	4	4	4	4	4	4	4	4	5	4
1	2	3	1	1	4	4	4	4	5	4	5	4	5	3	4	5	4	5	5	5	4	4	4	5	4	4	4	5	5	5	5	5	5	4	4	5	5	5	5	5	5	5	5	5	5	5	5	5	5
2	2	3	3	1	4	4	4	5	5	5	5	5	5	5	5	5	5	5	5	5	4	4	4	4	4	4	4	3	4	4	2	3	3	4	5	5	5	4	4	5	5	5	5	5	5	5	4	5	5
2	2	3	3	3	4	4	5	5	5	5	5	5	5	5	5	5	5	5	5	5	5	5	5	5	5	5	5	5	5	5	5	5	5	5	5	5	5	5	5	5	5	5	5	5	5	5	5	5	5
1	2	1	2	2	3	4	4	4	4	4	4	4	4	4	4	4	5	4	4	4	4	4	4	4	4	4	4	4	4	4	4	4	4	3	4	5	4	4	5	4	4	4	5	4	4	4	4	4	4
1	2	3	1	1	4	4	5	5	5	5	5	5	5	5	5	5	5	5	5	5	5	5	5	5	5	5	5	5	5	5	5	5	5	5	5	5	5	5	5	5	5	5	5	5	5	5	5	5	5
1	2	3	3	2	4	4	5	5	4	4	5	4	5	4	5	5	4	4	4	4	3	5	5	4	5	4	4	5	4	4	4	4	4	4	5	5	5	5	4	5	4	4	4	5	4	4	5	4	5
1	2	3	3	2	3	4	3	3	3	3	3	3	3	3	3	3	3	3	3	3	3	3	3	4	3	3	3	3	3	3	3	3	3	3	3	3	3	3	3	3	3	3	3	3	3	4	3	3	3
1	2	3	3	3	4	4	4	4	4	5	4	3	4	3	4	4	4	4	4	4	5	4	4	4	4	4	5	4	3	4	5	5	5	5	4	4	4	5	4	5	4	5	4	4	3	4	4	4	4
2	2	3	3	1	3	4	4	4	4	4	4	4	4	3	3	3	3	4	3	3	3	3	3	4	3	3	3	3	3	3	3	3	4	3	3	4	3	3	3	3	4	3	3	3	3	3	3	4	3
1	2	3	2	3	4	4	3	3	3	4	3	4	3	3	4	3	3	3	3	3	3	4	3	3	3	3	4	3	3	4	4	4	4	4	4	4	4	4	4	4	4	4	4	4	4	4	4	4	4
1	2	3	3	3	4	4	3	3	4	3	3	3	3	3	3	3	3	3	4	3	3	2	2	4	4	4	4	4	4	5	2	3	2	2	2	2	3	2	3	3	2	2	2	3	4	3	4	3	3
1	2	3	4	3	2	2	5	4	5	4	4	3	4	5	5	4	4	4	4	3	5	5	3	5	5	5	3	4	5	4	4	4	5	3	4	5	4	4	4	5	4	4	4	4	4	4	5	4	4
1	2	3	1	2	3	3	3	5	4	4	4	5	4	4	5	4	5	5	4	4	4	4	4	4	4	4	4	4	4	4	5	4	4	5	3	5	4	4	4	4	4	3	5	4	5	4	5	4	4
2	2	3	1	2	3	4	5	5	5	5	5	5	5	5	5	5	5	5	5	5	5	5	5	5	5	5	5	5	5	5	5	5	5	5	5	5	5	5	5	5	5	5	5	5	5	5	5	5	5
2	2	3	4	1	4	4	3	3	4	4	3	4	3	4	3	3	5	4	4	3	4	3	4	3	3	4	3	4	3	3	4	3	4	4	5	4	4	3	4	4	4	3	4	4	3	4	3	4	4
2	2	3	3	3	4	4	4	4	4	4	4	4	4	4	4	4	4	4	4	4	4	4	4	4	4	4	4	4	4	4	4	4	4	4	4	4	4	4	4	4	4	4	4	4	4	4	4	4	4
2	2	3	2	2	2	4	4	4	4	4	4	4	4	4	4	4	4	4	4	4	4	4	4	4	4	4	4	4	4	4	4	3	4	3	3	3	3	3	3	4	3	3	4	3	3	3	4	4	3
1	2	3	4	1	3	4	4	4	4	4	3	5	4	4	4	4	5	3	4	5	4	4	4	5	4	4	4	4	4	5	4	4	5	4	4	4	4	4	4	4	4	4	4	5	5	4	4	5	5
1	2	3	2	1	4	4	4	4	4	4	5	5	4	5	4	5	5	4	5	4	5	4	5	4	4	5	4	5	4	4	5	4	4	5	4	4	4	5	4	4	4	5	4	5	4	5	4	4	5
2	2	3	3	2	3	4	3	3	3	3	3	3	3	3	3	3	3	3	3	3	3	3	3	3	3	3	3	3	3	3	3	3	3	3	3	3	3	3	3	3	3	3	3	3	3	3	3	3	3
1	2	3	2	3	4	4	3	3	3	3	3	3	3	4	3	3	3	3	3	3	3	3	3	3	3	3	3	3	3	3	3	3	3	3	3	3	3	3	3	3	3	3	3	3	3	3	3	3	3
1	2	3	2	3	4	4	5	4	4	3	4	4	5	4	3	4	3	4	3	4	3	5	5	4	3	4	4	2	4	4	4	5	5	4	4	3	4	4	4	4	3	4	5	3	4	3	3	3	3
1	2	3	3	3	4	3	3	3	4	4	4	3	3	3	3	4	4	4	4	3	4	4	4	3	3	4	3	4	3	3	3	3	4	4	4	4	3	4	5	4	4	4	4	3	3	4	4	3	4
2	2	3	3	3	4	4	3	3	4	4	3	3	4	3	3	4	3	4	4	4	4	4	3	4	3	4	3	4	3	3	4	3	4	4	4	4	4	4	3	4	4	4	4	4	4	4	4	4	4
2	2	3	3	3	3	4	4	5	5	4	4	5	5	4	4	4	4	5	5	4	3	3	4	4	3	4	3	2	3	3	3	3	3	3	3	3	3	3	3	4	3	3	3	3	3	3	4	3	3
1	2	3	3	3	3	4	5	5	5	5	5	5	5	5	5	5	5	5	5	5	5	5	5	5	5	5	5	5	5	5	5	5	5	5	5	5	5	5	5	5	5	5	5	5	5	5	5	5	5
2	1	3	4	1	3	4	3	3	3	3	3	3	3	3	3	3	3	3	3	3	3	3	3	3	3	3	3	3	3	3	3	3	3	3	3	3	3	3	3	3	3	3	3	3	3	3	3	3	3
2	2	3	2	2	3	4	4	5	5	5	5	5	5	4	4	3	4	3	4	4	4	3	5	3	3	5	3	4	4	3	5	4	5	4	4	4	5	4	5	5	4	5	5	3	3	3	3	4	4
1	2	3	1	1	4	4	3	3	4	3	3	3	3	3	3	4	3	3	3	4	4	3	3	4	4	3	3	4	4	4	3	3	3	3	5	3	4	4	4	4	3	3	4	3	4	3	4	4	3
2	2	3	4	4	4	4	4	5	5	5	5	5	5	5	5	5	5	5	5	5	5	5	5	5	5	5	5	5	5	5	5	5	5	5	5	5	5	5	5	5	5	5	5	5	5	5	5	5	5
1	2	3	4	3	3	4	3	3	3	3	3	3	2	2	3	2	3	2	2	2	3	2	2	3	2	3	3	3	3	3	3	3	3	2	3	2	2	2	2	3	2	2	2	2	2	2	1	2	2
1	2	3	3	3	4	4	4	3	3	3	3	3	3	3	4	3	4	4	3	3	4	3	2	4	2	3	3	2	2	3	3	3	3	2	2	4	3	2	3	5	4	3	4	4	3	2	4	2	4
1	2	3	3	2	3	4	4	4	4	4	4	5	3	5	5	4	4	5	5	5	5	5	5	3	4	3	3	3	4	4	5	3	3	4	4	3	3	3	3	3	3	3	4	3	3	3	4	3	3
2	2	3	4	3	3	4	3	3	2	3	3	3	3	2	3	3	3	3	3	3	3	4	3	4	4	4	3	3	3	3	3	2	4	3	4	3	3	2	4	4	3	3	4	3	4	4	4	4	3
2	2	3	3	2	4	4	5	5	5	5	5	5	5	5	4	5	4	4	4	4	4	5	4	4	5	5	4	5	4	4	5	4	5	5	5	5	5	5	5	5	5	5	5	5	5	5	5	5	5
1	2	3	3	3	4	4	3	3	3	3	3	3	3	3	3	3	3	3	3	3	3	3	3	3	3	3	3	3	3	3	3	3	3	3	3	3	3	3	3	3	3	3	3	3	3	3	3	3	3
1	2	3	3	3	4	4	5	5	5	5	3	3	4	4	3	3	3	4	4	3	4	3	3	2	2	3	2	2	3	5	5	3	4	2	4	3	3	3	3	3	3	3	3	3	3	3	3	5	3
1	2	3	4	3	4	4	3	3	3	3	3	4	3	4	3	3	3	3	3	3	3	3	3	3	3	3	3	3	2	3	3	3	3	3	3	3	3	3	3	3	3	3	3	3	3	3	3	3	3
1	2	3	4	4	3	4	4	4	4	4	4	4	4	4	4	4	4	4	4	4	4	4	4	4	4	4	4	4	4	4	4	4	4	5	4	4	5	4	5	5	4	4	4	4	5	4	4	4	4
1	2	3	3	2	3	4	4	5	5	5	4	4	4	4	4	5	5	4	4	4	4	3	4	4	4	5	3	4	4	5	4	4	4	4	3	4	5	5	5	5	4	5	5	5	4	5	4	4	4
1	2	3	2	2	3	4	3	3	3	4	3	3	2	3	4	3	3	4	3	3	2	3	2	2	3	2	3	2	3	2	3	2	2	2	3	2	2	2	2	2	2	3	2	2	3	2	2	3	2
1	2	3	3	3	3	4	4	5	4	4	5	5	5	5	4	4	4	4	4	4	4	4	4	4	4	4	4	4	4	4	4	4	4	5	4	4	4	4	4	4	4	4	4	4	4	4	4	4	4
1	2	3	3	3	4	4	3	5	5	5	4	3	4	4	4	3	5	4	4	5	3	4	4	4	4	5	4	5	5	4	4	5	3	3	5	4	5	5	4	5	4	4	5	4	3	3	5	4	5
1	2	3	3	2	3	4	3	3	3	3	3	3	3	3	3	3	3	3	3	3	3	3	3	3	3	3	3	3	3	3	3	3	3	3	3	3	3	3	3	3	3	4	3	3	3	3	3	3	3
1	2	3	2	2	4	4	5	5	5	4	4	5	3	5	5	5	5	5	5	5	5	5	5	4	4	4	4	4	4	4	4	5	5	4	5	5	4	5	4	5	5	5	5	4	5	4	5	4	5
1	2	3	3	3	3	4	4	4	3	3	5	4	4	4	4	5	4	5	5	4	4	4	3	3	4	4	4	3	3	4	4	3	4	3	5	4	4	4	4	4	4	4	3	4	4	3	4	3	5
1	2	3	2	2	4	4	4	4	5	4	5	4	3	3	4	4	3	4	3	3	3	4	4	2	4	4	2	3	3	5	4	4	3	4	4	4	3	4	3	4	3	4	3	4	3	4	3	4	3
1	2	3	3	3	4	4	3	3	3	3	3	3	4	3	4	3	3	3	3	3	3	3	3	4	5	5	5	3	4	5	4	5	4	2	5	4	3	3	4	3	5	4	2	5	4	5	5	5	4
1	2	3	4	3	4	4	5	4	4	4	3	3	2	2	2	4	3	2	2	3	2	2	2	3	3	5	1	2	2	3	3	3	4	3	3	1	2	2	2	2	1	2	2	2	1	2	2	3	2
1	2	3	2	2	3	4	5	5	5	5	5	5	5	5	5	5	5	5	5	5	5	5	5	5	5	5	5	5	5	4	4	5	5	5	5	4	4	4	4	4	4	4	4	4	4	4	4	4	4
1	2	3	4	2	4	4	3	4	4	4	3	4	3	5	5	4	4	4	4	3	3	3	4	3	3	4	3	3	3	3	3	3	3	3	3	3	5	4	3	3	5	4	4	5	4	5	4	5	4
2	2	3	3	2	3	4	4	4	4	5	4	4	4	4	5	3	3	3	3	4	4	4	4	3	3	4	3	4	3	4	4	4	4	4	3	3	4	4	4	4	4	4	4	4	4	4	4	4	4
1	2	3	4	3	4	4	3	3	3	3	3	3	3	3	3	3	3	3	3	3	3	3	3	3	3	3	3	3	3	3	3	3	3	3	3	3	3	3	3	3	3	3	3	3	3	3	3	3	3
1	2	3	3	3	4	4	4	4	4	4	3	3	4	3	3	3	3	3	3	3	3	4	4	4	3	4	3	3	3	3	3	3	3	3	4	4	4	3	3	4	3	3	3	3	3	3	3	3	3
1	2	3	3	1	3	4	4	3	3	3	3	3	3	4	3	2	3	4	3	3	4	3	4	3	4	4	3	4	4	5	5	5	5	5	3	4	4	4	4	5	4	4	5	4	4	4	5	3	4
1	2	3	3	3	3	4	4	5	5	4	5	5	5	4	4	4	4	4	4	5	5	5	5	4	5	5	4	5	4	4	5	5	5	4	5	4	4	5	4	4	5	4	4	5	5	5	4	4	5
1	2	3	3	2	4	4	3	3	5	5	5	5	5	5	5	5	5	5	5	5	5	5	5	5	5	5	5	5	5	5	5	5	5	5	5	5	5	5	5	5	5	5	5	5	5	5	5	5	5
1	2	3	3	3	2	4	3	3	4	3	4	4	3	3	4	3	3	4	4	3	4	3	3	4	3	3	3	4	4	4	3	3	4	3	4	4	4	2	4	4	3	4	3	3	3	4	3	3	4
1	2	1	1	1	3	4	4	4	4	4	3	4	3	4	4	4	4	3	4	3	3	2	3	4	3	3	3	2	3	2	5	1	4	2	4	1	5	2	4	1	5	3	4	2	4	5	5	1	4
1	3	3	1	1	3	4	2	5	5	4	4	3	5	5	5	5	5	5	5	5	5	4	5	5	5	5	4	4	4	4	4	3	4	5	4	4	5	3	3	4	3	3	3	3	3	3	3	3	4
1	2	3	3	3	4	4	2	2	2	2	2	2	2	2	2	2	2	2	2	2	2	2	2	2	2	2	2	2	2	2	2	2	2	2	2	2	2	2	2	2	2	2	2	2	2	2	2	2	2
1	2	3	3	3	3	4	4	4	5	4	4	5	5	5	5	3	4	3	3	3	3	3	3	3	4	4	3	3	4	4	4	3	3	3	3	3	4	4	4	3	3	4	3	4	3	3	3	3	3
1	2	3	3	1	4	4	5	5	5	4	4	5	5	4	5	5	5	5	5	4	3	3	5	5	5	5	5	5	5	5	5	5	5	5	5	4	4	5	5	5	5	5	5	5	5	5	5	5	5
2	2	3	3	1	4	3	4	4	4	4	4	4	4	4	4	4	4	4	4	4	4	4	4	4	4	4	4	4	4	4	4	4	4	4	4	4	4	4	4	4	4	4	4	4	4	4	4	4	4
2	2	3	5	3	3	4	2	1	2	3	2	2	4	3	3	2	4	3	3	4	2	2	3	2	2	4	2	5	3	3	3	4	4	4	4	3	4	3	1	4	3	3	5	4	4	3	3	5	4
1	2	3	2	2	2	2	4	4	5	3	4	4	4	5	3	4	3	5	4	5	5	4	4	4	4	5	3	3	4	5	4	5	5	5	5	3	5	3	4	5	5	5	5	4	4	4	5	3	5
1	2	3	2	2	4	2	3	3	4	4	3	5	5	5	5	5	5	4	4	4	5	4	5	5	4	4	5	5	5	4	5	4	5	4	4	5	4	5	5	4	4	4	5	5	4	5	4	4	4
1	2	3	3	2	2	2	3	4	3	4	3	4	3	3	4	4	3	3	3	3	3	4	3	3	4	3	4	3	3	3	3	3	4	3	3	3	3	3	3	3	3	3	4	4	3	4	3	3	3
1	2	3	3	1	3	4	2	5	5	4	5	4	4	4	5	3	3	4	4	4	4	4	4	4	4	4	3	3	5	5	4	4	5	4	5	4	4	4	4	4	4	4	5	4	5	3	4	4	5
1	2	3	4	1	3	4	3	3	3	3	3	3	3	3	3	3	3	5	5	5	5	5	5	3	3	3	3	3	3	5	3	3	3	3	3	3	3	3	3	3	3	3	3	3	3	3	3	3	3
2	2	3	3	3	4	4	4	4	4	4	4	4	4	4	4	4	4	4	4	4	4	4	4	4	4	4	4	4	5	4	4	4	4	4	4	5	5	5	4	5	5	4	4	4	4	3	3	4	4
1	2	3	4	4	3	4	3	4	4	4	3	3	4	4	3	4	3	4	3	3	4	3	4	3	4	4	3	3	4	3	3	3	3	3	4	3	3	3	3	3	3	4	3	3	3	3	3	3	3
1	2	3	3	3	3	4	3	3	3	3	3	3	3	3	3	3	3	3	3	3	3	3	3	3	3	3	3	4	3	3	3	3	3	3	4	3	3	3	4	3	4	3	3	4	3	4	3	3	3
2	2	3	2	2	3	4	5	5	5	5	5	5	5	3	4	4	4	4	4	4	4	4	4	4	4	4	3	4	4	4	4	3	4	2	3	5	3	3	4	5	4	4	4	3	5	5	3	4	5
2	2	3	3	3	4	4	3	3	3	4	4	4	4	4	5	4	4	4	3	4	3	3	3	1	2	3	3	3	3	3	3	3	3	3	3	3	3	3	3	3	3	3	3	3	1	3	3	3	3
2	2	3	1	2	4	4	5	5	5	5	5	5	5	5	5	5	5	5	5	5	5	5	5	5	5	5	5	5	5	5	5	5	5	5	5	5	5	5	5	5	5	5	5	5	5	5	5	5	5
1	2	3	2	3	4	4	5	4	4	3	4	4	5	4	3	4	3	4	3	4	3	5	5	4	3	4	4	2	4	4	4	5	5	4	4	3	4	4	4	4	3	4	5	3	4	3	3	3	3
2	2	3	3	2	4	4	4	4	4	4	4	4	4	5	4	4	3	3	4	4	4	4	4	4	4	4	4	4	4	4	4	4	4	4	4	4	4	4	4	4	4	4	4	4	4	4	4	5	4
1	2	3	4	1	3	4	4	4	4	4	3	5	4	4	4	4	5	3	4	5	4	4	4	5	4	4	4	4	4	5	4	4	5	4	4	4	4	4	4	4	4	4	4	5	5	4	4	5	5
[truncated: 1 more columns]

## Sheet: Pakistan
Gen	Age	Edu	ComK	IntK	IntC	IntU	AC1	AC2	AC3	AC4	SI1	SI2	SI3	SI4	HM1	HM2	HM3	HM4	FC1	FC2	FC3	FC4	PV1	PV2	PV3	PV4	HB1	HB2	HB3	HB4	SD1	SD2	SD3	SD4	CL1	CL2	CL3	CL4	BI1	BI2	BI3	BI4	EE1	EE2	EE3	EE4	PE1	PE2	PE3
1	3	4	4	4	4	4	3	3	4	4	3	3	3	3	4	3	3	5	5	5	5	5	5	4	4	4	4	4	4	4	5	4	4	4	4	4	4	4	4	4	4	4	4	4	3	4	4	4	4
1	3	4	4	4	4	4	5	4	5	3	4	4	3	4	4	4	4	5	5	5	5	5	4	5	5	4	5	3	4	4	5	4	4	4	4	4	4	4	4	5	5	5	5	4	5	5	5	5	4
1	3	4	4	4	4	4	5	5	5	5	5	5	3	4	4	5	5	5	5	5	5	5	5	4	4	4	4	4	4	5	5	5	4	3	5	5	5	5	5	5	5	5	5	4	5	5	5	5	5
1	3	4	3	3	4	4	1	1	1	1	5	1	1	1	5	3	3	5	5	5	5	3	3	1	5	5	2	1	2	3	4	4	4	4	4	4	1	2	2	2	2	2	2	2	2	2	1	2	2
1	3	4	4	4	4	4	2	2	3	1	2	1	5	5	4	5	4	4	5	4	5	4	3	5	5	4	4	5	4	4	5	5	4	5	5	5	4	4	4	4	3	4	3	3	4	4	4	4	5
1	3	4	4	4	4	4	5	4	4	4	3	4	4	4	4	5	4	4	4	5	4	4	4	4	4	4	4	4	4	4	3	3	3	3	3	4	4	4	3	4	3	3	4	4	3	4	4	3	3
1	6	4	3	3	4	3	4	4	4	3	3	4	3	3	4	4	5	4	3	3	4	4	4	5	5	3	3	3	5	4	4	3	3	5	4	3	5	3	4	5	3	4	4	4	3	3	4	4	4
1	2	4	3	4	3	4	3	2	2	5	4	3	4	3	4	3	5	5	5	4	4	1	3	2	3	3	2	3	5	2	2	3	3	3	2	2	3	3	2	4	4	5	3	4	4	5	4	4	3
2	2	3	3	3	3	3	3	3	3	3	3	3	3	3	3	3	3	2	2	2	2	2	2	3	3	1	4	4	3	3	1	1	1	2	2	3	4	4	4	3	1	2	3	2	1	1	1	3	2
1	2	3	4	4	3	4	3	5	4	4	3	4	4	3	5	5	5	4	4	4	3	5	5	4	4	3	3	3	5	5	4	5	4	4	3	3	3	3	5	3	4	4	4	3	3	4	3	5	5
1	1	4	4	4	2	4	5	5	5	5	5	5	5	5	5	5	5	5	5	5	5	5	5	5	5	5	5	5	5	5	5	5	5	5	5	5	5	5	5	5	5	5	5	5	5	5	5	5	5
1	1	3	3	3	2	1	2	3	5	5	5	4	3	2	2	4	3	3	2	3	2	2	3	3	2	3	3	2	3	3	3	2	2	4	3	3	2	3	3	1	1	3	5	3	4	3	3	2	4
2	1	3	3	3	2	4	4	4	5	4	5	5	5	5	4	4	5	4	4	5	4	4	4	5	4	4	4	4	4	5	5	4	4	4	3	4	4	4	4	3	3	5	4	3	4	5	4	5	4
1	4	4	5	5	4	4	3	4	3	4	4	4	3	4	3	3	4	5	5	4	4	4	3	1	1	1	3	3	1	5	5	4	3	3	5	4	4	4	3	5	3	3	3	3	3	3	3	5	5
1	1	3	3	3	2	4	4	4	4	3	3	4	2	3	3	3	3	5	4	3	3	4	4	4	3	3	3	3	3	4	4	3	3	3	3	3	3	3	3	4	3	4	5	3	3	3	4	4	3
1	1	3	3	3	2	4	3	3	2	4	3	3	2	1	2	3	4	3	4	4	5	5	3	2	2	4	1	3	2	5	5	1	2	2	4	3	5	5	5	5	2	5	5	5	3	5	5	4	4
1	2	3	4	5	3	3	5	5	5	5	5	5	5	5	5	5	5	5	5	5	5	5	5	5	5	5	5	5	5	5	5	5	5	5	5	5	5	5	5	5	5	5	5	5	5	5	5	5	5
1	2	3	4	5	3	3	5	5	5	5	5	5	5	5	5	5	5	5	5	5	5	5	5	5	5	5	5	5	5	5	5	5	5	5	5	5	5	5	5	5	5	5	5	5	5	5	5	5	5
2	2	3	1	2	3	4	1	3	3	5	2	5	3	2	5	2	5	2	4	3	3	3	2	4	3	1	5	2	3	4	3	5	3	1	4	3	2	2	3	3	3	2	2	4	4	3	3	2	2
1	2	4	4	4	3	1	3	5	3	3	5	4	4	4	5	5	5	3	3	3	4	5	4	3	2	4	4	3	3	3	4	3	3	4	3	2	3	4	4	4	3	5	5	4	2	5	5	4	4
2	2	3	2	3	2	2	3	4	3	3	2	4	4	3	2	2	3	2	2	2	2	3	3	2	2	2	2	2	2	2	2	2	2	2	2	2	3	2	2	4	2	3	3	3	2	3	3	3	3
1	2	4	4	4	4	4	2	4	4	3	3	2	2	2	5	2	5	4	4	4	4	5	4	3	4	4	4	5	4	2	3	2	3	2	2	1	3	3	4	3	1	1	3	3	1	4	1	2	3
1	1	4	2	2	2	1	1	5	3	3	4	4	5	5	3	1	5	1	2	1	2	5	5	5	4	3	4	4	3	2	3	2	5	5	2	4	5	5	1	1	4	4	2	2	2	1	4	5	5
2	1	3	4	4	3	4	3	4	4	3	3	3	3	3	3	3	3	3	3	3	3	4	3	3	4	3	3	4	4	3	4	3	3	3	4	3	3	3	4	4	4	5	4	3	4	4	3	4	4
1	2	3	4	4	4	3	3	3	3	3	5	3	3	3	3	3	2	3	4	3	4	3	2	3	3	3	4	3	2	3	1	1	2	2	2	1	2	1	2	2	4	4	3	3	3	4	4	3	2
1	2	3	3	5	3	4	2	2	5	3	1	1	3	2	3	2	3	4	3	2	1	4	3	2	3	5	4	2	2	4	4	3	2	2	2	2	1	1	4	4	4	4	4	3	4	2	3	2	5
1	1	3	2	3	2	1	3	5	3	2	4	3	2	4	5	5	5	4	3	3	5	4	3	3	4	4	4	2	3	3	3	3	4	3	4	4	4	3	4	4	2	4	4	4	4	4	4	4	4
1	2	3	4	4	4	3	3	4	3	3	4	3	2	3	3	4	2	3	1	2	4	3	3	4	3	3	3	4	3	3	4	4	4	4	3	3	5	3	3	3	4	3	3	4	3	4	3	4	3
1	2	3	5	5	3	3	3	4	4	5	5	5	3	2	3	4	3	3	2	4	4	3	3	3	3	5	4	3	2	3	5	5	4	5	4	3	4	4	3	3	4	3	3	3	4	4	3	4	3
2	2	3	3	4	4	3	4	3	3	3	5	3	3	3	3	3	3	3	2	3	3	3	3	3	3	3	3	3	3	3	4	3	3	3	4	3	2	3	1	4	2	3	3	2	4	5	3	3	5
1	1	3	3	4	2	4	3	4	3	2	3	2	2	4	3	4	3	3	4	3	5	5	4	2	3	3	3	3	4	4	4	1	2	4	3	4	5	4	4	4	4	5	5	4	4	5	5	4	5
1	2	3	4	4	3	4	4	3	3	5	5	4	3	4	4	4	3	3	4	5	5	5	5	5	5	4	3	3	3	5	4	3	4	4	4	3	3	3	5	4	4	4	3	4	4	3	3	4	5
1	2	3	2	4	3	3	5	5	5	4	5	5	5	5	5	5	5	5	5	5	5	5	5	5	5	5	5	5	5	5	5	5	5	5	5	5	5	5	5	5	5	5	5	5	5	4	4	4	5
1	1	3	4	4	2	3	5	5	5	5	5	5	5	5	5	5	4	5	4	4	4	3	3	3	4	4	4	4	4	4	4	4	4	4	4	4	5	3	2	2	3	3	3	3	3	4	5	5	5
1	2	3	5	5	3	4	5	5	5	5	5	5	1	3	2	2	5	3	4	4	5	5	5	2	4	4	4	4	4	4	5	2	2	1	5	5	3	5	5	3	5	5	5	5	5	5	4	5	5
1	2	3	2	3	2	2	2	5	3	3	5	3	4	4	4	5	4	3	4	4	3	5	2	2	3	4	5	1	2	4	3	5	1	2	4	3	5	2	1	3	4	5	1	2	3	4	5	2	1
1	2	3	5	5	3	4	4	4	4	4	4	4	3	4	3	3	4	5	5	4	4	4	5	4	4	5	3	4	4	4	4	4	3	3	4	4	4	4	4	4	4	4	4	4	4	4	4	4	4
1	1	3	4	4	2	2	2	3	3	3	3	2	2	4	4	3	3	3	2	3	3	4	4	3	3	2	3	3	3	2	4	3	2	2	2	3	2	4	3	3	3	4	4	2	3	4	3	3	3
1	2	3	5	5	3	1	5	5	5	5	5	5	5	5	5	5	5	5	5	5	5	5	5	5	5	5	5	5	5	5	5	5	5	5	5	5	5	5	5	5	5	5	5	5	5	5	5	5	5
1	1	3	3	3	2	3	4	3	3	5	4	4	2	2	3	3	3	3	3	3	3	4	3	3	3	3	3	1	1	3	1	2	4	3	3	3	4	3	3	3	3	3	4	4	4	3	4	4	3
1	2	3	4	4	2	4	3	3	3	3	3	3	3	3	3	3	3	3	3	3	3	3	3	3	3	3	3	3	3	3	3	3	3	3	3	3	3	3	3	3	3	3	3	3	3	3	3	3	3
1	2	3	3	4	2	3	2	3	3	3	3	3	3	3	3	3	3	3	3	3	3	3	3	3	3	3	3	3	3	3	3	3	3	3	3	3	3	3	3	3	3	3	3	3	3	3	3	3	3
1	2	3	5	5	4	3	5	5	5	4	5	3	5	4	5	5	5	5	5	5	5	5	5	5	3	3	5	4	4	4	5	3	5	4	4	4	4	4	5	5	5	5	5	5	5	5	5	4	5
2	3	4	5	4	4	2	5	4	5	5	4	5	3	3	4	5	5	3	4	3	4	5	3	2	5	5	5	5	3	2	5	3	4	3	3	3	5	5	5	5	5	5	5	5	5	5	5	4	4
1	2	3	3	3	3	3	4	4	4	5	5	5	5	4	4	4	4	3	3	4	4	4	4	4	4	4	5	4	4	4	3	4	4	4	4	5	5	5	5	5	4	5	5	5	5	5	5	4	4
1	2	3	5	5	3	4	5	5	5	5	5	5	3	5	5	5	5	5	5	5	5	5	5	5	5	5	5	5	5	5	5	5	5	5	5	5	5	5	5	5	5	5	5	5	5	5	5	5	5
1	2	4	2	2	2	2	5	5	5	5	5	5	5	5	5	5	5	5	5	5	5	5	5	5	5	5	5	5	5	5	5	5	5	5	5	5	5	5	5	5	5	5	5	5	5	5	5	5	5
1	2	3	4	5	3	4	5	5	4	3	4	5	4	2	4	4	3	4	3	2	4	3	3	4	3	3	3	3	4	2	3	3	3	2	3	3	3	3	4	4	2	4	4	4	3	4	3	2	4
1	1	3	5	5	2	4	5	5	5	5	5	5	5	5	5	5	5	5	5	5	5	5	5	2	3	4	3	2	3	4	2	2	4	4	4	4	4	5	3	3	4	3	2	5	3	4	4	3	3
1	1	3	4	5	3	3	4	5	5	3	5	4	5	5	4	5	3	5	3	5	5	5	3	5	5	5	3	5	3	4	3	4	3	5	5	5	5	2	5	2	3	3	4	3	4	3	3	3	3
1	2	3	4	4	3	4	4	5	5	5	4	4	4	4	4	4	4	4	4	4	4	4	4	4	4	4	5	5	4	3	3	3	4	4	4	3	3	3	4	3	3	4	3	3	4	3	3	4	4
1	1	3	4	4	2	3	3	4	4	4	3	4	3	3	1	2	3	5	5	3	4	4	4	3	1	1	1	1	2	3	3	4	2	2	1	2	1	1	1	1	1	1	1	1	1	2	1	2	2
1	1	3	2	5	3	4	1	1	1	1	1	1	2	1	5	5	5	1	3	2	1	4	3	4	2	2	4	2	3	2	2	4	2	4	4	2	2	2	2	2	3	2	2	2	2	2	2	2	1
1	3	4	5	4	4	4	4	5	5	4	3	4	3	5	4	3	5	2	3	4	4	4	4	3	3	4	3	2	2	2	2	2	2	1	3	3	5	5	5	5	4	4	4	4	4	3	4	3	4
2	2	3	5	5	4	4	4	5	5	5	5	5	4	4	4	5	4	5	5	5	4	5	5	4	3	4	4	4	4	5	5	4	5	4	4	4	4	4	4	4	4	4	4	5	4	4	4	4	4
1	2	3	5	4	4	4	4	3	5	4	5	5	4	4	4	5	4	4	5	4	4	4	4	4	4	3	4	4	3	3	3	3	4	3	4	3	3	4	3	4	4	3	4	4	5	4	4	3	4
2	2	3	3	4	2	4	3	2	1	3	2	2	1	3	3	2	2	1	2	2	2	2	1	3	3	1	2	2	1	2	2	2	3	3	3	2	2	3	3	3	2	2	2	2	2	3	2	3	2
1	1	3	4	5	3	2	5	5	5	5	5	5	5	5	5	5	5	5	5	5	5	5	5	5	5	5	5	5	5	5	5	5	5	5	5	5	5	5	5	5	5	5	5	5	5	5	5	5	5
1	1	3	3	3	2	2	2	2	3	1	2	2	1	2	2	2	2	2	2	2	2	2	2	3	3	3	3	2	2	2	2	3	2	2	3	2	2	3	3	2	2	2	2	2	3	2	3	3	3
2	2	3	3	3	2	4	1	2	4	3	3	2	2	4	2	1	2	1	1	2	3	3	1	1	1	4	3	3	4	4	4	4	3	3	3	3	4	4	2	2	2	2	1	2	3	3	2	5	4
1	2	3	2	4	4	4	4	5	5	5	5	5	5	5	5	5	5	1	2	2	2	5	5	5	5	5	5	5	5	5	5	5	5	5	5	5	5	5	5	5	5	5	5	5	5	5	5	5	5
1	2	3	4	3	3	3	4	4	5	5	4	5	4	3	4	3	5	5	5	5	5	4	5	4	3	3	5	5	5	3	5	5	4	3	5	5	5	5	5	5	5	5	5	5	5	5	5	5	5
1	2	3	3	4	2	2	5	5	5	3	4	5	5	3	4	4	4	4	3	3	3	4	3	3	4	3	3	3	3	4	5	4	3	3	3	3	3	3	3	4	3	3	3	4	3	4	4	3	3
2	2	4	1	3	2	3	5	3	4	3	2	3	3	3	3	3	3	3	3	3	3	3	3	3	3	3	3	3	3	3	3	3	3	3	4	4	3	3	3	3	3	3	3	3	3	3	3	3	3
1	3	4	4	4	4	4	4	5	5	5	4	4	4	5	5	5	5	4	4	4	4	4	4	4	4	4	4	4	4	5	4	4	4	4	5	4	4	5	4	4	4	5	4	4	4	5	4	5	5
1	2	4	5	5	4	4	4	3	5	5	5	4	4	3	4	4	4	3	5	4	4	4	3	2	5	5	5	3	2	5	5	5	5	3	4	5	1	4	5	4	4	5	5	5	4	5	5	5	5
1	5	4	5	5	4	3	5	5	4	4	4	4	4	5	4	4	4	4	5	4	4	1	5	5	5	4	3	3	3	5	5	4	4	5	4	3	4	4	5	4	3	3	5	5	3	4	4	4	4
1	2	3	3	4	3	4	4	3	4	3	4	3	3	4	4	4	4	4	3	3	3	4	3	2	3	4	5	4	3	2	1	2	3	4	5	4	3	2	1	2	3	4	5	4	3	2	1	2	3
1	3	3	4	3	2	4	5	5	5	5	5	5	5	5	5	5	5	5	5	5	5	5	5	4	4	4	5	5	5	5	5	5	5	5	5	5	4	5	5	5	5	4	5	4	4	3	3	5	5
1	2	3	3	3	4	3	2	2	1	1	2	1	1	1	2	1	1	3	2	2	2	2	2	2	2	2	2	2	3	3	4	3	3	3	3	3	3	3	4	3	3	3	3	3	3	3	3	3	3
1	3	4	5	5	4	4	5	5	3	4	3	4	3	3	4	4	3	4	4	4	2	3	3	3	3	4	5	4	4	4	4	4	4	4	4	4	3	4	4	4	4	4	4	4	4	4	4	4	5
2	2	4	4	4	4	4	4	4	5	5	5	5	5	5	5	5	5	5	5	5	5	5	5	5	5	4	5	5	4	4	4	5	4	4	4	4	4	4	4	5	4	4	4	5	5	4	4	4	4
2	2	4	4	5	3	4	4	4	3	3	2	3	1	4	5	5	5	4	2	3	2	2	4	3	2	4	3	4	3	3	3	2	2	2	1	2	1	4	1	1	1	4	1	1	1	3	1	2	3
2	2	3	3	3	3	3	5	5	5	5	5	5	5	5	5	5	5	5	5	5	5	5	5	5	5	5	5	5	5	5	5	5	5	5	5	5	5	5	5	5	5	5	5	5	5	5	5	5	5
1	1	4	3	4	3	4	3	4	4	4	4	5	4	4	4	4	2	3	2	5	2	4	4	3	3	4	4	4	3	5	3	5	2	5	3	2	5	2	5	2	3	2	2	2	5	2	2	5	2
1	2	3	4	5	2	4	4	5	5	4	4	4	2	3	3	4	5	4	5	3	4	3	4	5	5	3	1	5	5	5	3	2	4	3	2	4	5	5	5	5	3	5	5	5	3	5	5	3	4
1	2	3	4	4	3	4	3	3	3	3	3	3	3	4	4	4	4	4	4	4	4	4	4	4	4	4	4	4	4	4	4	4	4	3	3	4	3	3	3	3	3	4	3	4	4	4	3	3	3
2	2	4	5	4	4	4	4	3	5	4	5	5	3	4	3	3	2	4	5	5	3	5	4	2	3	5	4	4	3	4	4	2	2	2	4	4	4	2	4	4	4	4	4	4	4	3	4	4	4
1	2	4	3	3	2	3	4	4	5	4	5	5	4	4	4	4	5	4	5	4	4	4	4	4	4	4	4	3	4	3	5	4	4	4	4	4	4	5	4	5	4	5	4	4	4	5	4	4	5
2	2	4	4	5	4	2	5	5	5	5	5	5	5	5	5	5	5	5	5	5	5	5	5	5	5	5	5	5	5	5	5	5	5	5	5	5	4	4	4	5	4	4	4	5	4	4	4	4	4
1	5	4	4	4	4	4	3	4	4	4	3	4	4	3	3	3	4	4	4	4	4	4	3	3	3	3	3	3	3	4	4	4	4	4	4	3	4	3	4	4	3	3	4	3	2	3	3	3	4
1	4	4	3	4	3	3	5	5	5	5	5	5	5	4	3	3	4	4	5	5	5	5	5	3	5	3	4	4	3	4	4	4	4	4	4	4	4	4	3	4	4	4	3	4	4	4	3	4	4
1	2	4	4	4	4	4	4	4	3	4	4	4	3	4	3	3	4	4	4	4	4	4	4	4	4	4	3	3	3	4	4	3	3	4	4	3	4	4	4	4	3	4	4	4	3	4	4	3	4
1	5	4	4	4	4	4	4	5	5	5	4	4	3	4	4	4	4	3	5	4	4	4	3	4	5	5	4	4	4	4	4	4	3	3	2	4	4	3	4	3	3	5	5	3	4	4	4	4	3
2	4	3	3	3	4	1	5	5	5	5	3	5	5	5	5	5	5	5	5	5	5	5	5	5	3	3	3	5	3	5	5	1	3	3	3	5	5	5	3	5	5	5	5	5	5	5	5	3	3
1	2	4	3	3	2	3	3	2	1	2	1	1	1	1	1	3	1	3	1	2	1	2	2	1	2	1	2	1	4	4	5	4	2	2	1	2	2	1	2	1	2	1	3	1	1	4	1	4	2
1	2	4	3	4	3	4	4	4	4	5	4	4	5	5	4	4	4	4	4	4	5	4	4	4	5	4	4	3	3	3	4	4	4	4	4	3	4	4	4	5	4	4	4	5	4	4	4	4	4
2	2	3	5	5	4	4	4	3	4	3	5	4	3	4	5	4	4	4	5	5	4	5	4	4	4	2	4	4	5	5	5	4	5	4	4	4	5	4	4	5	5	4	4	4	5	5	5	5	5
1	2	4	5	5	3	4	4	5	4	4	4	4	5	5	5	5	5	5	3	4	4	5	5	5	4	5	5	4	5	5	4	5	5	3	1	5	2	2	1	2	4	2	5	5	5	5	5	5	5
2	2	3	2	2	3	2	2	2	2	2	5	4	1	3	2	1	1	4	2	5	2	4	3	1	1	4	1	1	1	1	1	1	1	5	1	1	3	2	2	5	2	4	2	4	1	1	1	1	1
1	2	3	4	4	4	4	4	4	4	4	4	4	4	4	3	4	4	4	4	4	4	4	4	4	5	2	4	4	3	4	4	3	3	3	4	4	4	4	4	4	4	4	4	4	4	4	4	4	4
1	2	3	3	5	2	4	3	4	4	3	3	3	3	4	3	4	3	4	4	3	3	4	4	1	3	3	3	3	3	3	4	2	2	2	3	3	3	4	4	3	4	4	3	4	4	4	4	4	4
1	5	4	3	3	4	3	5	5	4	4	5	5	4	5	4	4	5	4	4	4	5	5	5	3	3	4	4	4	3	5	4	4	4	4	5	4	4	4	3	3	4	5	4	4	4	5	4	4	5
1	3	3	3	3	3	4	3	4	3	2	4	3	4	4	4	4	4	3	4	4	4	3	4	4	4	3	5	4	4	3	3	2	2	4	4	4	4	4	5	5	4	3	4	3	4	4	5	4	4
1	2	3	2	3	3	4	5	5	4	3	4	3	5	5	5	4	5	4	5	4	5	4	4	4	5	4	5	4	4	5	4	4	4	4	4	4	4	4	5	4	5	4	4	4	4	4	4	3	3
1	6	4	5	5	4	4	3	3	3	3	3	3	3	3	3	3	3	3	3	3	3	3	3	3	3	3	3	3	3	3	3	3	3	3	3	3	3	3	3	3	3	3	3	3	3	3	3	3	3
1	2	3	5	5	3	4	1	3	3	4	4	3	4	5	3	4	4	4	2	4	4	5	5	4	5	4	3	4	3	3	2	1	5	5	3	1	5	4	3	2	4	4	4	4	2	2	5	4	3
1	2	4	5	5	4	4	4	4	4	4	4	4	3	3	4	5	5	5	4	4	5	4	4	3	4	4	4	4	4	3	3	4	4	4	4	4	5	5	4	4	4	5	3	4	4	3	4	4	3
1	3	4	3	3	2	2	3	4	2	2	3	3	2	3	3	3	2	3	3	3	2	3	3	3	3	2	1	4	3	2	2	3	3	3	3	2	2	2	2	2	2	3	3	3	2	3	3	4	3
1	3	4	3	3	4	4	4	5	3	4	5	5	4	5	4	5	5	4	4	4	3	4	4	4	4	4	4	5	5	4	5	4	4	3	5	4	4	5	5	5	5	5	5	5	5	5	4	4	4
1	1	3	4	4	2	4	3	4	5	4	5	5	5	3	4	5	5	4	5	3	4	3	5	5	3	3	5	5	5	4	5	4	4	4	4	5	5	3	5	5	4	4	4	4	4	4	4	4	4
2	2	3	3	3	3	4	2	4	3	1	5	3	3	4	4	4	3	3	2	4	3	3	4	3	2	3	3	2	5	4	2	2	3	2	2	3	2	2	4	2	3	3	4	4	3	3	4	4	3
1	4	4	4	4	4	4	4	4	4	4	4	5	5	4	4	4	5	5	4	4	5	4	4	5	4	3	5	4	4	4	4	4	4	5	4	5	4	5	4	5	4	5	4	4	5	5	4	4	4
1	2	3	3	3	2	4	5	5	5	5	5	5	5	5	5	5	5	5	5	4	4	4	5	4	4	5	5	5	4	4	4	5	4	4	5	5	5	4	5	4	5	4	4	4	5	4	5	4	5
1	2	3	4	4	3	4	5	4	5	3	4	4	4	4	5	4	4	2	5	2	5	2	2	4	4	4	2	3	5	4	4	2	4	3	5	3	4	3	2	3	3	3	3	4	3	3	3	4	3
1	2	3	3	2	2	4	5	4	4	4	5	4	4	4	4	4	5	4	4	5	4	4	4	4	4	5	4	4	4	4	4	4	4	4	5	5	4	4	4	4	4	4	4	4	4	4	4	4	5
1	2	3	4	5	3	4	4	4	4	4	3	3	2	4	4	4	3	4	4	4	3	3	4	4	4	4	4	4	4	4	4	5	5	4	4	4	5	4	4	5	4	4	4	5	4	5	4	4	4
2	2	3	4	4	3	3	4	5	4	4	4	4	4	4	4	4	4	3	3	4	3	5	2	2	1	5	2	2	2	5	5	5	4	3	4	3	5	4	4	4	5	5	4	4	3	3	4	3	3
2	2	3	4	3	2	3	3	3	3	2	3	3	4	4	4	5	5	4	5	3	4	4	5	5	3	4	3	5	5	5	3	4	4	5	4	5	3	4	5	5	5	5	5	5	4	3	4	4	3
1	2	3	4	5	4	4	2	3	3	2	2	3	1	3	3	2	4	4	3	2	3	3	3	3	4	3	3	4	5	4	3	4	3	3	3	4	3	4	4	4	4	5	4	5	3	5	5	4	3
1	2	3	4	5	4	4	2	3	3	2	2	3	1	3	3	2	4	4	3	2	3	3	3	3	4	3	3	4	5	4	3	4	3	3	3	4	3	4	4	4	4	5	4	5	3	5	5	4	3
1	2	3	4	5	4	4	2	3	3	2	2	3	1	3	3	2	4	4	3	2	3	3	3	3	4	3	3	4	5	4	3	4	3	3	3	4	3	4	4	4	4	5	4	5	3	5	5	4	3
2	2	3	3	4	3	4	5	5	5	5	5	5	4	5	5	4	5	3	4	4	5	4	5	5	5	4	4	5	3	3	3	3	3	3	3	3	3	3	3	4	3	3	3	3	4	4	3	3	2
1	2	3	2	2	2	2	3	3	3	4	2	5	2	1	3	2	4	4	5	2	5	4	2	4	3	4	3	3	3	2	5	4	3	2	1	3	2	5	4	3	3	3	4	4	4	3	3	4	4
1	1	3	3	3	2	4	5	5	5	5	5	5	5	5	5	5	5	5	5	5	5	5	5	5	5	5	5	5	5	5	5	5	5	5	5	5	5	5	5	5	5	5	5	5	5	5	5	5	5
1	2	4	5	5	4	2	3	3	3	3	3	3	3	3	3	3	3	3	3	3	3	3	5	3	3	4	3	3	2	5	5	4	4	2	1	3	3	3	3	3	3	4	3	4	3	3	4	4	3
2	2	3	3	3	2	2	5	2	4	4	3	3	3	4	3	3	4	4	3	3	3	3	3	4	4	3	3	3	3	3	3	4	3	4	4	3	4	5	4	3	4	4	4	3	3	3	4	5	4
2	1	3	3	3	2	2	3	4	3	3	4	4	3	4	4	4	3	4	3	3	4	4	3	4	4	3	4	3	4	2	2	2	2	2	4	3	2	4	2	2	4	3	3	2	4	2	3	3	3
1	3	4	4	3	2	3	2	2	4	4	2	2	1	2	2	2	2	2	4	2	2	4	4	2	2	2	2	3	2	2	2	2	2	2	2	2	2	2	2	2	2	2	2	2	2	2	2	2	2
2	2	4	4	4	4	4	4	4	4	4	4	4	4	4	4	4	4	4	4	4	4	4	4	3	4	4	4	4	4	4	4	5	4	5	4	5	4	4	5	4	4	5	4	4	4	4	5	4	4
1	2	4	4	4	3	4	4	4	3	3	3	3	3	5	5	4	5	4	5	3	5	5	3	4	4	4	3	4	3	3	5	5	4	4	5	5	4	4	5	5	4	4	4	5	4	5	5	4	4
2	1	2	2	1	2	4	3	4	4	3	3	3	3	3	3	3	3	3	3	3	3	3	3	3	3	3	3	3	3	3	3	3	3	3	3	3	3	3	3	3	3	3	3	3	3	3	3	3	3
1	3	4	4	4	4	4	5	4	4	4	3	5	4	4	4	3	3	4	4	4	3	4	4	4	4	3	4	4	5	3	3	2	3	3	3	3	4	4	4	3	4	4	3	4	3	3	4	3	4
1	1	3	3	4	3	4	5	5	5	5	4	5	5	5	5	5	5	5	5	5	5	5	5	5	5	5	5	4	4	3	3	3	3	3	3	4	4	5	5	5	5	5	5	5	5	4	4	4	5
1	1	2	3	1	2	4	3	5	5	1	2	1	2	2	2	2	2	2	2	3	1	1	1	2	1	1	2	2	2	1	1	1	2	1	1	1	1	1	1	1	1	1	1	2	1	1	1	1	2
1	1	2	3	5	4	4	5	5	5	5	5	5	5	5	5	5	5	5	5	5	5	5	5	5	5	5	5	5	5	5	5	5	5	5	5	5	5	5	5	5	5	5	5	5	5	5	5	5	5
1	1	3	3	4	4	4	4	5	5	5	4	4	3	4	4	4	5	4	5	5	5	4	5	5	4	5	2	5	3	5	5	4	5	5	4	4	3	4	5	5	4	3	5	4	3	3	5	4	5
1	3	4	4	4	3	3	4	3	3	3	4	3	3	3	3	4	5	5	4	4	3	5	5	5	5	5	4	5	5	5	5	5	5	5	3	3	4	4	4	5	4	4	5	5	4	4	4	4	4
2	2	4	4	4	4	4	5	5	5	5	5	5	3	5	4	5	5	5	4	4	4	4	4	5	4	4	3	4	4	4	4	4	4	4	5	5	4	4	4	4	4	4	4	4	4	4	4	5	4
1	2	4	4	4	3	3	3	3	4	2	4	2	2	3	4	4	3	5	4	3	4	5	4	4	4	4	3	4	4	5	5	4	4	4	4	4	4	4	4	4	4	3	5	4	4	4	5	4	5
1	3	4	4	4	4	4	4	5	4	4	4	4	3	4	4	3	4	3	4	4	4	2	4	4	4	3	3	3	4	4	4	3	3	3	4	4	5	4	4	4	4	4	4	4	3	4	4	4	5
1	3	4	4	4	4	4	4	4	4	3	2	4	2	4	4	4	4	4	2	2	4	4	2	2	3	4	2	4	4	4	4	4	4	4	2	2	4	3	4	4	4	4	4	4	4	4	4	4	4
2	2	4	4	4	4	3	4	4	3	4	3	4	4	4	3	4	4	3	3	3	3	4	4	3	4	2	4	4	4	4	4	4	3	3	3	3	4	4	4	4	3	4	4	4	3	3	4	3	4
2	2	3	5	5	4	4	5	5	5	5	5	5	5	5	5	5	5	5	5	5	5	5	5	5	5	5	5	5	5	5	5	5	5	5	5	5	5	5	5	5	5	5	5	5	5	5	5	5	5
2	2	3	4	4	2	1	3	2	2	2	3	2	1	2	2	2	3	3	3	3	3	3	3	2	3	3	2	2	2	3	3	3	2	3	2	2	3	3	3	3	3	3	3	3	3	3	3	3	3
1	3	4	3	3	4	3	3	4	3	3	3	3	3	4	3	4	3	3	3	3	4	3	4	3	3	3	3	3	3	3	3	4	3	3	4	3	3	4	3	3	3	3	3	4	3	3	4	3	3
1	2	3	5	5	2	4	4	4	5	5	5	5	5	5	5	4	3	4	5	4	4	4	4	3	3	3	3	4	4	2	3	3	3	3	4	3	4	3	4	3	3	3	3	2	1	2	1	3	3
1	2	3	4	4	3	4	1	1	2	1	2	1	2	2	3	1	1	2	2	3	2	2	4	4	4	4	4	3	4	3	3	2	2	2	2	4	2	4	4	4	3	3	4	4	3	4	4	4	4
1	2	3	3	4	3	4	3	3	4	3	3	3	3	3	3	3	3	3	3	4	4	3	3	3	4	3	3	3	3	3	3	4	3	4	3	3	3	3	3	3	3	3	4	3	3	3	4	3	3
2	2	4	4	4	4	4	3	3	3	3	3	3	3	3	3	3	3	3	3	3	3	3	3	3	3	3	3	3	3	3	3	3	3	3	3	3	3	3	3	3	3	3	3	3	3	3	3	3	3
1	2	3	4	4	2	4	3	4	2	2	5	4	3	3	5	4	3	4	5	4	4	5	3	5	5	4	4	4	3	3	3	3	3	3	3	3	3	3	4	3	3	3	3	3	3	4	3	3	3
1	2	3	1	1	2	2	3	2	2	2	3	4	3	3	3	3	3	4	5	4	3	3	4	3	3	3	3	3	3	3	3	3	3	3	3	3	3	4	5	4	1	3	4	3	5	5	5	3	4
1	2	4	3	3	2	3	2	1	2	2	3	2	2	3	3	2	3	4	4	2	2	3	4	2	2	4	2	4	4	5	4	4	4	4	4	3	4	4	4	5	4	5	4	4	4	4	3	3	3
1	3	4	4	4	4	2	4	3	5	4	4	4	4	4	5	3	3	4	3	5	4	4	4	4	4	3	4	4	3	4	4	4	4	4	5	5	4	4	4	4	4	4	4	4	4	4	4	4	5
1	2	3	2	3	2	2	4	2	5	5	4	4	4	5	4	3	4	4	4	3	5	5	5	4	5	2	2	4	3	2	5	4	2	5	3	3	5	5	4	4	3	3	2	4	4	4	3	4	4
1	2	3	3	4	4	4	3	5	3	3	4	3	3	3	4	3	4	3	2	3	3	3	3	3	3	3	4	4	3	4	4	3	3	3	2	2	3	2	3	2	2	3	2	2	3	2	3	2	2
2	2	3	2	3	2	4	4	4	4	4	4	4	5	5	4	5	5	4	4	4	4	4	4	4	4	4	4	5	4	4	4	4	3	4	4	4	5	5	4	4	4	4	2	3	4	4	3	5	4
1	3	4	3	3	4	2	2	3	3	2	3	4	1	3	3	2	4	3	2	4	3	4	3	2	4	4	2	3	3	3	2	3	2	3	2	3	4	4	4	4	3	4	4	4	3	4	4	2	3
1	2	3	3	4	3	3	3	3	4	3	3	3	3	3	4	4	4	4	4	4	4	4	4	3	3	3	3	3	3	5	3	2	3	2	3	3	3	3	3	3	3	3	3	3	3	4	4	4	3
1	2	4	5	5	4	4	4	5	4	5	5	5	3	4	4	4	4	5	5	5	5	5	5	5	4	5	5	5	5	5	5	5	5	5	4	5	5	5	5	5	5	5	5	5	5	5	5	5	5
1	2	3	2	4	3	4	5	5	5	4	4	4	4	5	3	4	5	4	4	4	4	4	4	3	3	4	3	3	3	1	3	3	5	3	3	3	3	3	4	3	4	3	3	3	4	3	5	5	3
1	3	4	4	4	3	2	3	3	3	2	4	3	3	2	3	3	3	2	3	4	4	4	4	3	2	1	2	2	4	3	3	3	3	2	3	4	4	4	4	4	4	4	4	4	4	4	4	4	4
1	3	4	3	4	4	4	4	4	5	3	5	5	5	5	2	3	3	4	4	4	4	4	4	4	4	4	4	4	4	3	4	3	5	4	4	4	5	5	4	5	5	5	5	4	4	4	4	4	4
2	2	3	3	4	4	4	4	4	4	3	3	5	4	4	4	3	5	4	5	3	4	4	4	4	5	4	4	4	3	4	3	3	3	4	4	3	5	4	3	5	4	4	3	4	5	4	4	4	5
1	2	4	4	4	3	2	4	5	5	4	5	4	5	4	5	3	5	5	5	5	5	5	5	5	5	5	5	5	5	5	5	5	5	4	4	5	4	5	3	5	3	5	5	5	3	5	4	4	4
2	1	3	2	3	2	3	3	3	3	4	3	3	3	3	3	4	3	4	4	4	4	3	4	3	3	4	4	1	2	3	2	3	3	3	3	3	3	4	3	3	3	2	3	5	4	4	3	3	2
2	2	3	4	5	4	4	5	5	5	5	5	5	5	5	5	5	5	5	5	5	5	5	5	5	5	5	5	5	5	5	5	5	5	5	5	3	3	3	3	3	3	4	4	4	5	4	3	4	4
2	1	3	4	3	3	4	4	4	4	4	4	4	4	4	4	2	4	5	5	5	5	5	5	3	5	3	4	4	4	5	5	1	1	1	4	5	5	5	5	5	5	5	5	5	5	5	4	4	4
2	2	3	3	4	3	4	4	4	3	3	3	3	3	4	3	3	3	4	3	3	3	3	3	3	3	3	3	3	3	3	3	3	3	3	3	3	3	3	3	3	3	3	3	3	3	3	3	2	3
2	1	3	4	4	2	3	4	3	4	4	4	4	4	4	5	4	4	4	4	2	4	3	3	3	3	3	3	3	4	4	4	3	3	3	3	3	3	4	3	4	3	3	3	4	4	3	3	3	3
2	3	4	3	4	3	4	2	1	2	2	2	2	2	2	2	2	2	2	2	2	2	3	3	2	1	1	2	2	1	1	1	1	1	1	1	1	1	1	1	1	1	1	1	1	1	1	1	1	1
1	3	4	3	3	4	1	2	3	3	2	2	4	2	3	3	3	3	3	3	3	3	2	3	3	3	3	2	3	2	4	4	3	3	4	3	2	4	4	3	4	3	4	3	4	3	4	3	3	4
1	2	4	5	5	4	4	5	5	5	5	4	4	3	5	5	1	5	5	5	5	5	5	5	1	3	5	1	1	1	5	5	5	5	5	5	4	5	5	5	5	4	5	5	5	4	5	5	5	5
2	2	3	3	3	2	3	5	4	5	5	5	5	5	5	4	5	5	2	3	3	4	4	4	4	4	4	4	3	3	4	4	4	4	4	4	4	3	5	4	4	3	3	4	5	3	4	3	5	4
2	2	3	4	4	3	4	4	5	5	3	3	4	5	4	4	4	4	4	5	4	4	4	3	4	4	4	4	4	4	4	2	3	4	4	4	4	4	4	4	4	4	4	4	4	4	4	4	4	4
1	2	3	5	5	4	4	5	5	5	4	3	4	3	3	3	3	4	5	4	4	5	3	4	2	3	3	2	2	3	4	5	4	4	3	3	3	4	4	4	4	4	4	3	3	3	4	3	4	4
2	2	3	3	4	3	2	5	5	5	1	1	2	1	5	5	5	5	2	1	2	3	5	5	1	1	5	5	5	4	3	5	5	1	2	1	1	5	5	5	5	5	5	5	5	5	5	5	5	5
1	2	3	3	3	3	3	3	2	3	3	3	2	3	4	4	3	3	3	3	3	3	2	2	3	3	4	2	2	2	4	4	2	3	5	2	3	3	3	2	1	3	2	2	1	2	2	2	3	3
1	1	3	3	3	3	4	5	5	5	5	5	5	5	5	5	5	5	5	5	5	5	5	5	5	5	5	5	5	5	5	5	5	5	5	5	5	5	5	5	5	5	5	5	5	5	5	5	5	5
2	2	3	3	3	2	3	5	5	4	2	3	3	3	2	2	5	3	4	3	4	5	1	3	3	3	3	5	4	1	2	3	2	3	1	5	4	5	5	5	5	4	5	5	5	5	5	5	5	4
2	1	3	4	4	2	4	4	4	5	5	5	3	4	4	4	4	4	2	2	2	1	4	3	4	3	1	2	3	3	2	2	3	4	5	3	3	2	1	2	1	2	5	4	4	5	5	3	4	4
1	1	3	4	4	3	4	5	5	5	5	5	5	5	5	5	5	5	5	5	5	5	5	5	5	5	5	5	5	5	5	5	5	5	5	5	5	5	5	5	5	5	5	5	5	5	5	5	5	5
2	2	3	3	3	2	3	2	2	2	1	4	3	5	5	5	5	5	3	4	2	2	3	3	4	3	3	3	4	5	2	3	3	3	3	2	3	5	4	4	4	4	3	2	3	2	5	4	4	3
2	2	3	3	4	2	3	2	3	4	5	5	5	3	4	5	4	4	4	4	4	5	5	5	4	5	3	3	4	3	3	4	3	3	1	3	4	5	5	5	4	3	5	5	5	4	4	5	4	4
2	2	3	4	5	3	4	5	4	4	4	4	3	3	3	2	2	3	3	4	2	2	2	3	5	3	3	5	2	2	2	2	5	4	3	3	4	3	3	4	3	2	4	4	3	2	3	3	4	3
2	2	3	3	4	3	4	3	2	2	2	3	2	1	2	3	2	2	4	4	4	4	4	5	4	4	4	3	3	2	5	4	4	4	4	4	4	3	4	3	2	2	2	2	2	2	2	2	3	2
1	2	3	3	4	3	4	3	3	3	3	3	3	3	3	3	3	3	3	3	3	3	3	3	3	3	3	3	3	3	3	3	3	3	3	3	3	3	3	3	3	3	3	3	3	3	3	3	3	3
2	2	3	3	3	3	4	5	3	2	3	4	5	1	3	5	5	5	5	5	3	3	5	5	4	3	3	3	3	4	2	5	3	4	4	5	5	5	3	5	5	5	5	4	4	3	5	3	4	4
1	2	4	4	4	2	2	3	3	4	3	3	3	3	3	3	3	3	3	3	3	3	3	3	3	3	3	3	3	3	3	3	3	3	3	3	3	4	3	3	3	3	3	3	3	3	3	3	3	3
1	2	3	2	4	2	2	3	4	4	5	4	5	5	5	5	1	5	5	5	5	5	5	5	5	5	4	5	5	2	5	5	4	5	5	5	5	5	4	5	5	5	5	5	5	5	4	5	4	4
1	2	3	3	1	4	4	3	3	2	3	2	3	5	2	1	3	2	5	4	4	5	3	4	2	5	1	4	1	1	4	4	1	3	1	1	3	5	5	5	3	2	1	1	1	1	1	1	2	1
2	2	3	2	3	2	4	5	5	5	5	4	4	3	4	5	1	4	4	5	4	4	3	2	2	5	2	3	1	5	5	5	5	5	2	2	5	3	4	2	5	4	2	4	3	1	4	3	3	1
1	2	3	5	5	3	4	5	1	3	3	3	5	1	1	1	1	3	3	5	5	2	5	5	3	5	5	3	3	1	5	5	5	5	1	1	5	5	5	5	5	5	5	5	5	5	5	5	3	5
2	2	3	4	4	1	3	3	4	4	4	3	3	2	3	3	2	4	3	3	3	3	3	3	3	4	5	5	4	5	4	4	3	5	5	4	4	4	4	3	4	4	5	5	4	4	5	4	4	4
1	2	3	3	3	3	4	3	3	3	4	3	4	2	3	4	3	3	3	3	3	3	3	4	3	3	2	4	3	3	3	3	3	3	3	3	4	4	3	4	4	3	3	4	4	3	3	4	3	3
2	2	3	3	5	4	3	4	5	5	5	4	4	3	4	3	3	3	4	3	4	3	3	4	4	3	3	5	3	3	3	3	3	3	3	4	4	3	3	5	4	3	3	3	4	3	4	4	4	3
1	2	3	3	3	2	3	5	5	5	5	5	5	5	5	5	5	5	5	5	5	5	3	4	1	3	5	5	5	5	3	2	2	5	3	5	5	5	5	5	5	5	5	5	5	5	5	4	4	4
2	2	4	3	3	4	3	5	5	4	5	4	5	3	3	3	3	2	4	4	4	4	4	4	4	4	3	4	4	4	4	4	4	4	4	3	4	4	4	4	4	3	3	4	4	4	4	4	4	4
1	2	4	5	5	3	4	4	4	3	3	4	3	3	4	4	3	3	3	3	4	4	3	4	4	3	3	3	3	4	3	3	3	4	3	3	2	3	3	5	3	3	3	5	3	4	3	4	2	4
2	2	3	4	4	3	3	3	4	5	4	4	4	3	4	5	3	4	4	4	3	5	4	5	3	3	3	4	4	3	5	4	3	3	3	3	4	5	5	5	5	4	5	5	5	4	5	5	3	4
2	2	3	4	3	2	4	2	1	1	1	3	2	2	1	1	1	1	4	5	5	3	2	3	3	2	1	2	2	2	5	5	3	3	3	3	4	5	5	5	5	5	5	5	5	5	5	5	3	3
1	2	4	4	4	3	4	4	4	3	3	3	3	2	2	2	2	3	4	4	4	4	4	4	4	2	4	2	3	3	3	2	2	3	3	3	3	3	3	3	4	3	3	4	3	3	3	3	4	4
1	2	4	4	3	2	4	3	5	5	5	4	3	4	4	4	3	4	5	3	2	4	2	5	2	4	2	1	3	2	4	3	3	2	2	5	3	4	2	3	3	2	5	4	1	5	3	2	5	3
1	1	3	3	2	3	4	2	1	3	2	2	1	3	2	3	2	2	1	4	3	1	3	1	3	2	4	2	3	2	2	1	4	3	2	3	2	3	1	3	2	2	5	1	4	3	3	3	2	2
1	2	4	4	3	2	4	5	3	5	4	5	4	4	4	3	5	4	4	3	3	5	5	4	5	5	4	5	4	4	4	4	4	4	4	3	2	2	4	4	4	4	3	4	3	3	3	3	3	3
1	2	3	4	4	3	4	3	3	3	3	3	3	3	3	3	3	3	3	3	3	3	3	3	3	3	3	3	3	3	3	3	3	3	3	3	3	3	3	3	3	3	3	3	3	3	3	3	3	3
1	2	3	3	3	2	4	4	3	3	3	2	5	3	3	3	2	2	3	2	3	3	3	2	5	4	1	5	2	2	1	1	5	3	5	2	2	5	5	1	5	1	1	2	2	1	1	2	5	2
2	2	4	4	4	4	4	4	4	4	4	4	4	3	4	3	4	4	4	3	4	4	5	5	4	5	5	5	4	5	5	4	4	4	4	4	4	4	4	4	4	3	4	5	5	5	5	4	4	4
1	3	4	5	4	4	3	4	4	5	5	5	5	5	5	5	5	5	5	5	5	5	5	5	4	4	5	4	4	4	4	4	4	4	4	4	4	4	4	4	4	4	4	4	5	5	5	5	4	5
1	4	4	3	3	4	2	4	3	3	4	3	3	3	3	3	3	4	4	4	4	3	3	4	4	4	4	3	4	3	4	4	4	3	4	4	4	4	4	4	2	3	4	4	4	3	4	4	3	4
1	2	3	4	4	3	4	3	4	4	3	3	3	3	3	3	3	2	3	3	2	2	5	3	2	1	3	3	2	3	3	3	3	2	4	2	3	3	2	2	4	4	4	3	3	3	3	5	5	4
1	3	4	4	4	4	4	4	4	4	4	4	4	4	4	4	4	4	4	4	4	4	4	4	4	4	4	4	4	4	4	4	4	4	4	4	4	4	4	4	4	4	4	4	4	4	4	4	4	4
1	1	3	2	2	2	3	3	4	3	4	3	2	2	3	3	3	3	3	3	4	3	3	3	4	3	3	4	3	3	3	3	3	3	3	3	3	3	3	3	4	4	3	3	4	3	4	3	4	3
1	1	2	4	4	4	4	5	5	5	5	5	5	5	5	5	3	4	4	5	5	5	5	5	5	5	5	5	5	5	4	5	5	5	5	5	5	5	5	4	5	5	5	4	5	5	5	4	5	5
1	2	3	3	3	3	4	3	3	3	4	3	4	2	3	4	3	3	3	3	3	3	3	4	3	3	2	4	3	3	3	3	3	3	3	3	4	4	3	4	4	3	3	4	4	3	3	4	3	3
2	2	3	4	4	4	4	3	4	2	1	4	3	3	1	1	2	2	4	3	3	3	3	3	2	2	3	3	3	2	3	3	3	3	3	3	2	3	3	3	3	3	3	3	3	3	3	3	3	3
2	1	3	3	3	2	4	3	4	3	3	4	4	4	4	4	4	4	3	3	3	4	3	3	3	4	4	4	4	3	2	3	3	4	3	3	4	4	3	3	3	3	3	3	4	4	4	3	3	3
2	1	3	3	3	3	4	4	2	4	3	3	3	3	3	4	2	3	4	3	4	3	4	4	3	3	1	2	2	2	3	2	2	2	2	3	2	2	2	4	3	2	2	3	2	2	2	3	2	3
1	2	3	3	5	3	4	3	4	4	3	3	3	3	4	3	3	3	3	3	3	3	3	3	3	3	3	3	3	3	3	3	3	3	3	3	3	3	4	3	3	4	3	3	3	4	3	3	3	3
1	2	3	4	5	4	4	3	4	3	2	5	4	4	4	3	3	3	5	3	3	3	3	4	3	3	4	2	4	3	4	4	3	4	3	5	4	4	3	4	3	3	4	4	3	3	3	4	3	3
1	2	3	3	3	2	1	3	2	3	3	3	3	3	3	2	3	3	3	4	2	3	3	2	2	2	3	3	2	2	3	2	2	2	2	4	2	2	2	3	2	2	2	2	3	2	3	3	4	5
1	2	3	4	4	3	4	4	5	4	4	4	3	3	4	2	5	2	3	1	5	4	2	4	4	5	2	3	3	4	4	4	3	3	3	4	2	5	3	4	3	4	3	3	3	5	3	3	3	3
1	1	3	3	4	3	2	3	3	4	5	4	5	3	3	4	5	2	4	4	2	4	4	3	4	3	3	4	2	1	4	3	3	4	3	3	3	2	3	2	3	3	3	3	3	1	1	5	1	1
2	1	2	5	5	3	4	3	4	4	4	3	5	3	5	4	5	4	4	4	4	3	2	4	4	4	3	3	4	4	2	4	2	2	5	4	3	5	5	4	4	2	5	4	5	2	5	4	4	4
1	1	3	3	3	2	4	2	3	3	2	3	3	2	3	1	3	3	4	2	3	3	4	4	4	3	4	3	2	4	1	2	1	3	3	2	1	1	3	4	1	2	2	2	2	1	2	2	4	3
1	2	3	4	4	4	4	5	5	5	4	5	5	4	5	5	3	5	5	5	4	5	5	5	5	1	1	5	5	5	5	5	2	2	5	5	5	5	5	5	5	5	5	5	5	5	5	5	4	5
1	1	3	3	3	2	2	1	3	2	4	3	1	5	3	5	3	1	2	1	4	2	5	5	2	5	3	2	5	5	2	5	4	2	5	3	5	5	5	3	2	2	3	4	5	1	4	3	2	4
2	2	3	5	5	3	4	3	5	5	5	4	4	2	4	3	4	4	5	5	4	5	5	5	4	4	4	4	4	4	4	4	4	4	3	2	4	3	4	4	4	4	4	4	4	4	4	4	4	3
2	2	4	4	4	4	4	4	4	4	4	4	4	4	4	4	3	4	4	4	4	3	4	3	3	4	4	4	4	4	4	4	4	4	4	4	4	4	3	3	3	4	4	4	4	3	3	5	4	4
1	2	3	4	5	3	4	3	5	4	3	3	3	3	3	4	4	4	4	3	4	2	3	3	3	3	3	4	3	2	3	4	4	4	4	3	4	4	2	2	3	3	4	4	4	3	3	4	5	4
1	2	4	4	4	3	4	2	3	2	2	1	2	1	1	1	1	1	1	1	1	1	4	4	2	3	3	2	2	3	3	4	4	3	2	2	1	2	2	2	2	2	2	2	2	2	2	2	3	3
1	1	2	4	5	3	3	2	2	2	2	2	2	2	2	2	5	2	2	2	2	2	2	2	2	2	2	2	2	2	2	2	2	2	2	2	2	2	2	2	2	2	2	2	2	2	2	2	2	2
1	1	3	2	2	2	2	3	2	2	1	1	3	2	2	5	3	3	5	4	4	2	2	4	1	5	3	5	2	5	2	5	5	4	3	4	5	3	4	4	4	3	3	3	3	3	3	2	2	3
2	2	3	4	4	3	4	4	4	4	2	4	4	2	4	4	3	4	4	4	4	4	4	4	2	2	4	4	4	4	4	4	4	4	4	2	2	4	4	4	4	2	2	4	4	2	4	4	4	4
1	3	4	5	5	4	4	4	3	4	5	4	4	3	2	2	3	4	4	4	4	4	5	5	4	4	5	5	5	4	5	5	5	5	5	3	4	5	5	5	5	5	5	5	5	4	5	5	3	4
1	2	3	4	4	2	2	3	3	3	3	3	3	3	3	3	3	3	3	3	3	3	3	3	3	3	3	3	3	3	3	3	3	3	3	3	3	3	3	3	3	3	3	3	3	3	3	3	3	3
1	2	3	4	4	2	3	5	4	4	4	5	3	4	5	5	3	4	2	4	3	4	4	3	4	4	4	4	3	4	3	3	3	3	5	3	3	4	3	4	4	3	4	3	3	3	3	3	3	5
2	2	3	3	4	2	4	3	4	4	4	4	4	4	5	3	3	3	4	4	5	4	3	4	3	3	3	3	4	4	4	4	4	3	4	3	3	3	3	3	3	4	3	4	5	4	3	2	4	4
2	2	3	4	4	2	3	5	5	4	5	4	4	4	2	1	3	3	4	4	3	4	4	5	4	3	3	3	3	3	4	4	4	3	3	3	3	3	4	3	3	3	3	4	2	2	2	2	4	3
1	1	3	4	4	4	4	5	5	4	5	4	4	3	5	5	5	5	5	4	4	5	4	4	4	5	4	4	4	4	4	2	3	3	4	3	4	5	3	3	3	4	4	3	4	4	4	4	3	4
1	2	4	3	3	2	4	3	4	3	4	4	4	5	4	5	4	4	3	4	4	3	4	4	3	5	5	4	4	4	5	4	5	4	3	4	5	3	4	4	5	4	4	4	4	4	4	4	3	4
1	2	4	4	4	3	3	3	3	3	3	3	3	1	1	1	2	2	3	3	3	3	3	3	3	3	5	3	4	4	1	2	1	2	3	3	3	1	4	3	3	4	5	5	5	3	4	4	3	3
2	2	4	4	3	4	4	5	4	3	5	4	5	5	5	5	5	4	4	3	4	3	2	2	4	3	3	4	4	4	5	4	3	3	4	4	3	3	3	3	2	4	3	5	5	4	4	4	5	5
1	4	4	3	3	4	4	2	2	2	3	2	2	2	2	2	2	2	4	4	4	2	3	4	2	2	2	1	1	2	4	3	2	2	2	2	4	4	4	5	5	4	3	5	5	4	2	5	4	4
1	2	4	5	5	4	4	4	5	4	5	5	4	5	4	4	4	5	5	5	4	5	5	3	4	4	5	5	4	5	5	5	3	3	5	4	5	5	5	5	5	5	5	5	4	5	5	5	4	5
1	2	4	5	5	3	4	1	1	1	1	1	1	1	5	1	1	1	3	1	1	1	1	3	1	1	3	3	1	1	1	1	1	1	1	1	1	1	1	1	1	1	1	1	1	1	1	1	1	1
1	2	4	5	5	3	4	3	3	3	3	3	3	3	3	3	3	3	3	3	3	3	3	3	3	3	3	3	3	3	3	3	3	3	3	3	3	3	3	3	3	3	3	3	3	3	3	3	3	3
1	2	3	5	5	4	4	5	5	5	5	5	5	5	5	5	5	5	5	5	5	5	5	5	5	5	5	5	5	5	5	5	5	5	5	5	5	5	5	5	5	5	5	5	5	5	5	5	5	5
2	1	4	4	4	3	4	3	4	3	3	3	3	3	3	3	3	3	3	3	3	4	4	4	3	3	4	4	4	4	4	4	4	3	3	2	3	3	4	3	3	3	4	4	2	3	4	3	5	3
1	2	3	2	4	2	4	3	2	3	3	3	3	2	3	3	3	4	2	3	3	4	5	4	4	5	4	4	4	3	5	4	4	5	3	4	3	4	4	3	3	5	3	3	3	2	2	3	5	5
2	1	3	3	2	2	1	3	3	3	3	3	3	3	2	2	2	2	3	3	3	3	3	3	3	2	4	3	3	3	4	3	3	3	3	4	5	3	4	4	4	4	4	4	4	4	4	4	4	5
1	3	4	4	4	4	4	4	3	3	4	3	5	5	4	3	4	4	4	4	3	3	2	4	2	3	2	4	3	2	3	3	3	3	2	2	3	3	4	5	5	3	5	4	5	4	4	3	4	4
1	2	4	5	5	3	4	5	5	5	5	5	5	5	5	5	5	5	5	5	5	5	5	5	5	5	5	5	5	5	5	5	5	4	5	5	5	5	5	5	5	5	5	3	5	5	5	5	5	5
2	1	3	3	3	2	1	5	5	5	5	1	5	5	5	5	5	5	4	4	4	4	4	4	4	4	4	4	5	5	4	5	5	4	5	5	5	4	5	3	4	5	5	5	5	5	5	5	4	5
1	3	4	5	5	4	4	3	4	5	5	3	4	3	3	3	5	4	3	4	3	4	4	4	4	4	4	4	4	4	3	5	4	4	2	4	4	4	4	4	4	4	5	5	5	4	5	5	4	4
1	2	3	3	4	2	4	5	5	5	4	4	5	5	5	5	5	5	5	5	5	5	5	4	5	5	5	5	5	5	5	5	5	5	5	5	5	5	5	5	5	5	5	5	5	5	5	3	5	4
1	2	4	2	2	2	2	4	4	4	4	4	4	4	4	4	4	4	3	4	4	4	4	4	4	4	4	4	4	4	5	4	4	4	4	5	3	2	3	4	4	3	3	3	4	4	4	4	4	4
1	2	3	4	4	2	2	3	3	3	3	3	3	3	3	3	3	4	4	4	4	4	4	4	3	4	4	4	4	4	4	5	4	4	4	5	4	4	4	4	4	5	4	4	5	4	4	4	4	4
1	2	3	3	3	3	4	4	4	4	3	4	3	3	4	2	3	3	3	4	4	2	3	4	4	3	2	4	3	4	3	4	4	3	4	2	4	4	5	3	4	4	3	4	3	4	3	3	3	3
1	4	4	5	5	4	3	4	4	4	2	3	4	2	3	3	3	4	4	4	4	4	4	4	3	5	4	4	3	4	5	5	2	2	2	3	4	4	5	5	5	5	4	5	4	4	5	5	3	4
1	2	4	4	4	3	3	4	4	5	4	3	4	3	4	4	2	2	4	4	4	4	2	2	4	2	2	3	2	2	2	4	2	2	4	4	3	4	4	5	4	3	4	3	4	2	4	3	4	4
1	2	3	3	2	2	2	4	3	3	2	1	4	3	2	3	3	2	3	5	2	1	5	3	2	4	2	1	3	3	2	1	4	2	1	5	1	3	2	3	3	1	4	4	2	3	1	2	1	5
1	2	3	3	3	3	4	3	3	3	4	3	4	2	3	4	3	3	3	3	3	3	3	4	3	3	2	4	3	3	3	3	3	3	3	3	4	4	3	4	4	3	3	4	4	3	3	4	3	3
1	2	3	3	2	2	2	4	3	3	2	1	4	3	2	3	3	2	3	5	2	1	5	3	2	4	2	1	3	3	2	1	4	2	1	5	1	3	2	3	3	1	4	4	2	3	1	2	1	5
1	2	3	4	4	2	2	5	5	1	3	3	2	3	2	2	3	3	3	3	3	4	5	5	5	4	3	3	5	5	3	3	3	2	3	3	3	3	4	4	4	4	3	3	4	4	3	3	3	3
1	2	3	4	4	2	2	5	5	1	3	3	2	3	2	2	3	3	3	3	3	4	5	5	5	4	3	3	5	5	3	3	3	2	3	3	3	3	4	4	4	4	3	3	4	4	3	3	3	3
1	2	3	4	4	3	4	4	3	5	3	3	4	1	2	3	3	3	4	4	4	3	3	4	4	4	3	4	3	3	4	5	3	2	4	3	1	3	3	3	3	3	4	2	2	2	4	3	3	2
2	2	3	4	5	4	4	3	2	2	1	3	2	2	3	3	2	3	4	3	2	1	2	3	4	3	3	4	4	4	5	4	3	4	3	3	5	4	4	2	3	5	3	4	4	4	3	3	4	3
2	2	3	3	3	3	4	4	4	3	2	2	3	3	4	4	2	2	3	4	3	4	4	4	3	3	4	2	3	2	4	4	2	4	2	4	4	4	4	4	4	3	4	5	4	3	4	5	4	4
1	2	3	3	3	4	4	5	5	5	5	5	5	5	5	5	5	5	5	5	5	5	5	5	2	5	5	5	5	5	5	5	5	5	5	5	5	5	5	5	5	5	5	5	5	5	5	5	5	5
2	2	3	3	3	3	4	4	4	4	3	4	3	4	3	2	3	3	4	4	5	3	3	4	4	3	4	3	3	3	4	3	3	3	4	3	4	2	3	2	2	5	4	3	3	2	2	2	2	2
2	1	3	3	3	3	4	3	5	4	4	5	5	2	5	4	4	3	4	3	3	3	4	5	5	5	5	2	2	5	4	4	3	3	4	5	4	4	4	4	3	3	3	5	5	1	5	3	5	2
2	2	3	4	4	4	4	4	5	5	4	5	5	5	5	3	4	5	5	5	5	5	5	5	3	5	5	5	4	2	5	5	5	5	5	5	5	5	5	5	5	3	5	5	4	3	5	5	5	5
2	2	3	3	4	2	4	5	5	5	4	5	5	5	5	5	5	5	5	5	5	5	4	3	4	3	3	3	3	3	3	3	3	3	4	4	3	3	4	3	4	3	2	3	3	3	3	3	4	4
2	1	2	3	4	3	4	3	3	3	3	3	3	3	3	3	3	3	3	3	3	3	3	3	3	3	3	3	3	3	3	3	3	3	3	3	3	3	3	3	3	3	3	3	3	3	3	3	3	3
1	2	3	5	5	4	4	5	5	5	5	5	5	5	5	3	4	4	3	3	3	3	4	3	3	3	4	4	3	3	4	4	4	4	4	4	3	4	4	4	4	3	3	3	3	3	3	3	4	3
2	2	4	5	5	4	4	5	5	3	4	4	4	3	4	3	4	4	3	4	4	4	3	3	3	3	5	4	4	4	5	5	4	5	4	4	3	3	4	4	4	3	4	3	3	3	3	3	3	3
2	2	4	4	4	3	2	5	4	5	4	4	5	4	5	5	2	4	4	5	4	4	3	4	3	4	4	3	4	4	4	4	4	4	4	4	4	4	4	5	4	4	4	4	4	4	4	4	4	4
2	2	4	4	5	4	2	4	3	2	5	4	4	3	4	2	4	4	4	3	2	4	3	4	3	2	4	4	2	3	2	4	3	4	4	4	3	5	2	4	3	3	3	2	4	4	3	4	3	4
2	2	3	4	4	2	4	4	5	4	4	5	4	5	4	5	5	4	5	4	5	4	5	5	4	4	4	5	4	4	3	5	4	4	4	5	5	5	4	5	4	4	4	5	4	4	4	5	4	4
1	2	3	3	4	4	3	4	4	4	3	4	5	4	4	4	4	5	5	5	4	4	5	4	4	5	5	4	4	4	4	5	4	4	4	5	5	4	5	5	4	4	4	4	4	5	5	4	4	5
1	2	4	5	5	3	2	4	3	3	3	3	3	3	4	5	3	3	4	5	5	5	5	5	3	4	4	4	3	4	3	3	3	3	3	3	3	3	3	3	4	3	4	5	5	4	5	5	5	4
2	2	3	3	4	3	4	3	3	3	3	3	3	3	3	3	3	3	3	3	3	3	3	3	3	3	3	3	3	3	3	3	3	3	3	3	3	3	3	3	3	3	3	3	3	3	3	3	3	3
1	2	3	2	3	2	2	5	5	5	5	5	5	1	5	5	5	5	1	5	5	5	5	5	5	5	5	5	5	5	5	5	5	5	5	5	5	5	5	5	5	5	5	5	5	5	5	5	5	5
1	3	4	4	4	3	4	4	4	4	4	4	4	4	3	3	4	4	3	5	3	3	2	3	3	4	5	5	3	4	4	3	4	2	3	4	3	3	3	3	3	4	5	5	3	3	2	2	2	3
1	2	4	3	3	3	4	3	3	4	2	4	4	3	3	2	3	3	3	3	4	1	4	4	2	3	5	3	4	4	3	3	2	5	5	3	3	4	4	5	4	2	3	5	2	5	5	3	3	3
1	2	3	2	2	2	2	3	3	4	3	4	3	3	3	3	3	3	3	3	3	3	3	4	3	3	5	3	4	4	4	4	4	4	4	4	3	4	4	3	4	5	3	3	3	3	2	2	4	4
2	2	3	3	4	4	3	4	3	3	3	5	3	3	3	3	3	3	3	2	3	3	3	3	3	3	3	3	3	3	3	4	3	3	3	4	3	2	3	1	4	2	3	3	2	4	5	3	3	5
1	2	4	3	4	3	4	1	2	1	1	1	1	1	1	1	1	1	3	1	1	1	1	1	1	2	2	1	2	1	5	5	4	4	1	1	1	1	2	1	1	1	1	1	1	1	1	1	2	4
2	2	3	5	4	2	3	2	5	2	3	2	1	1	3	2	1	1	5	4	2	3	1	4	2	3	3	3	1	4	2	3	2	1	5	3	4	3	3	3	1	2	5	4	4	2	3	3	3	4
1	2	3	3	3	2	4	3	5	5	5	4	4	5	4	4	4	5	4	4	4	4	4	4	5	5	5	4	4	4	5	5	5	5	5	5	5	5	5	5	5	5	5	5	5	4	3	4	3	3
1	2	3	4	2	3	4	4	4	5	5	4	4	3	3	4	4	3	4	4	3	4	4	3	4	4	4	4	5	4	3	4	4	4	3	4	4	4	4	4	5	3	5	4	4	3	4	4	5	3
1	2	3	4	4	2	4	3	5	2	3	4	4	4	3	4	4	5	3	5	2	4	1	2	5	5	1	1	4	3	5	1	3	1	2	4	2	1	4	5	2	2	1	1	2	5	2	2	2	5
2	2	4	3	3	2	4	4	4	4	4	4	4	4	4	4	4	4	4	3	4	3	4	3	3	4	4	4	4	4	4	4	4	5	4	5	5	3	4	3	4	3	4	4	4	4	4	4	4	5
2	2	4	4	4	4	4	5	5	5	5	5	5	3	5	4	5	5	5	4	4	4	4	4	5	4	4	3	4	4	4	4	4	4	4	5	5	4	4	4	4	4	4	4	4	4	4	4	5	4
1	2	4	4	5	2	4	5	5	4	5	4	3	3	4	4	2	2	2	2	3	3	5	2	4	3	4	3	3	3	2	5	2	5	5	4	5	4	3	3	3	4	5	2	2	2	2	4	3	3
2	2	3	3	4	3	4	3	4	2	2	3	3	1	3	1	2	3	4	3	2	3	2	3	2	5	2	3	2	2	3	5	1	1	1	1	3	4	4	3	5	2	1	2	2	1	1	2	2	1
1	2	4	3	2	4	4	1	1	1	2	2	1	1	1	1	1	1	1	1	1	1	1	1	1	1	1	1	1	1	1	2	1	1	1	1	1	1	1	1	2	2	1	1	1	1	1	1	1	1
1	2	4	4	4	3	4	3	4	4	4	4	4	3	3	1	2	3	2	3	4	3	4	2	3	3	4	3	2	2	3	3	4	4	4	2	3	1	2	2	2	2	2	2	2	2	2	2	2	3
1	2	3	4	4	2	3	3	4	4	4	4	3	4	3	3	3	3	2	2	2	2	3	2	4	2	4	4	4	4	3	4	3	4	5	5	4	5	4	4	4	5	5	4	5	4	5	4	4	4
1	2	4	4	4	2	4	3	4	5	5	5	5	5	5	5	5	5	5	5	5	2	3	4	4	5	4	3	3	5	3	4	3	4	3	3	1	3	3	3	4	4	4	3	4	3	5	3	3	3
1	2	4	5	5	4	4	3	3	3	3	3	3	3	3	3	3	3	3	3	3	3	3	3	3	3	5	2	4	2	5	5	5	3	3	2	3	3	3	3	3	3	4	3	3	3	3	3	3	3
1	2	4	5	5	4	4	5	5	5	5	5	5	4	4	4	4	4	3	3	3	3	4	5	4	5	4	4	4	4	4	3	4	3	4	4	4	4	3	3	3	4	3	3	3	5	4	4	4	3
1	2	3	4	4	3	4	3	3	3	3	4	4	1	3	4	3	3	4	4	4	4	3	3	3	3	1	2	2	3	2	2	4	3	1	3	4	4	4	3	3	3	3	3	3	3	3	3	4	4
1	2	4	4	3	3	4	3	3	3	3	4	3	5	3	4	3	3	3	4	4	4	4	3	3	3	3	3	3	3	4	3	3	3	3	2	3	3	3	4	3	3	3	4	3	3	3	3	3	4
1	2	3	3	4	4	4	3	4	5	5	5	5	3	4	3	5	4	5	4	5	4	3	5	4	3	5	5	5	3	5	5	4	4	5	5	4	5	5	5	5	5	5	5	5	5	5	5	4	5
1	2	4	4	3	3	4	5	5	4	5	5	5	4	4	4	5	5	5	4	3	5	4	3	4	5	5	4	3	4	5	4	4	4	5	5	5	4	4	5	5	5	5	5	3	5	3	4	4	3
2	3	4	5	5	4	1	5	5	5	5	5	5	5	5	5	5	5	5	5	5	5	5	5	5	5	5	5	5	5	5	5	5	5	5	5	5	5	5	5	5	5	5	5	5	5	5	5	4	3
1	2	4	5	3	4	4	4	3	3	3	5	4	4	5	5	4	5	4	4	4	4	4	4	3	3	4	4	3	3	4	4	4	3	3	4	4	5	5	4	4	4	4	4	4	4	4	4	4	4
1	3	4	3	3	4	2	4	4	4	4	5	4	4	4	4	5	4	3	4	4	3	4	4	3	4	4	4	4	4	3	3	5	4	4	4	4	4	3	4	5	3	4	4	5	4	4	4	3	4
1	3	4	4	4	4	4	2	2	2	2	3	4	5	3	4	4	4	4	3	4	4	5	4	3	3	5	3	3	3	5	5	5	5	4	2	3	3	3	4	4	3	4	3	4	3	3	3	3	4
1	2	3	1	1	1	3	1	1	5	5	5	5	5	5	5	4	5	4	4	5	5	5	5	5	5	5	5	2	5	1	1	3	2	2	2	2	2	3	3	3	3	2	2	2	3	2	2	3	2
1	2	4	5	5	3	4	3	3	5	5	4	4	4	4	4	3	3	5	4	5	5	4	2	5	5	3	2	3	5	4	2	3	2	4	2	4	2	5	1	3	3	2	4	3	3	4	2	3	3
1	2	3	3	3	3	4	3	3	3	4	3	4	3	3	3	4	4	3	3	2	4	2	4	2	2	5	2	2	4	2	3	2	4	3	2	3	3	2	5	2	3	5	2	3	3	4	4	4	4
1	1	3	5	5	4	4	5	5	5	3	5	5	5	2	5	5	5	5	4	5	5	5	5	4	5	3	5	5	5	5	5	5	5	5	5	5	5	5	5	5	5	5	5	5	5	5	5	5	5
1	1	3	4	4	2	2	3	4	2	3	1	3	3	2	3	3	5	4	4	5	2	3	3	3	3	4	4	3	4	3	3	3	2	5	3	3	3	4	2	3	3	2	4	3	3	4	3	2	3
1	1	3	4	4	2	2	3	4	2	3	1	3	3	2	3	3	5	4	4	5	2	3	3	3	3	4	4	3	4	3	3	3	2	5	3	3	3	4	2	3	3	2	4	3	3	4	3	2	3
1	2	3	4	4	2	4	3	1	1	3	1	3	2	5	5	5	5	3	2	2	2	2	2	2	4	2	3	4	5	2	4	3	2	3	2	1	1	5	1	3	2	2	5	3	3	2	5	2	2
1	2	3	3	4	3	4	4	4	3	3	4	2	5	3	4	4	4	3	3	3	3	3	3	3	4	3	3	4	3	2	5	3	2	5	1	5	2	2	5	3	3	5	2	5	5	4	3	2	2
1	1	3	2	2	4	4	3	3	3	3	5	4	4	4	5	4	4	4	3	4	2	3	2	2	3	3	5	4	3	4	2	2	2	4	4	4	4	3	2	5	2	5	4	3	4	3	3	5	2
1	2	3	4	4	3	4	3	3	3	3	3	3	3	4	3	3	3	3	3	3	3	3	3	3	3	3	3	3	3	4	4	3	4	3	3	3	5	5	5	4	4	3	4	2	4	5	4	2	4
1	2	2	5	5	3	4	4	3	2	3	4	3	1	1	1	2	3	3	2	3	3	3	4	4	2	2	3	4	3	3	3	1	2	2	2	3	2	2	1	3	1	3	2	4	3	3	3	3	2
1	1	3	3	4	2	4	3	5	3	2	2	4	2	3	5	3	4	1	1	4	2	1	2	4	3	2	5	4	2	2	2	1	3	2	1	5	5	2	2	2	1	4	5	5	3	2	2	5	2
2	2	4	4	4	3	4	4	4	4	4	4	4	4	4	4	4	4	4	4	4	4	4	4	4	4	4	4	4	4	4	4	4	4	4	4	4	4	4	4	4	4	4	4	4	4	4	4	4	4
2	1	4	3	3	1	1	2	2	3	2	3	3	1	1	2	3	2	3	3	3	3	4	3	3	2	3	3	3	4	3	3	5	3	4	5	3	4	3	5	4	4	5	4	4	3	4	3	3	4
2	2	4	3	4	2	3	3	3	3	2	2	3	3	3	4	3	3	4	5	2	3	4	3	4	2	4	4	2	2	3	2	3	2	3	2	3	3	3	3	2	2	3	2	2	2	2	2	2	3
2	2	4	4	4	3	4	3	3	3	3	3	3	4	4	3	3	4	3	3	4	3	3	3	3	3	3	3	3	3	3	3	3	3	3	3	3	3	3	3	3	3	3	3	3	3	3	3	3	3
2	2	4	3	4	4	4	4	4	5	5	4	4	4	4	5	5	5	5	5	5	5	5	5	5	5	5	5	5	5	5	5	5	5	5	5	5	5	5	5	5	5	5	5	5	5	5	5	5	5
1	2	3	4	5	4	4	2	3	3	2	2	3	1	2	5	3	3	3	4	3	3	2	4	3	1	2	5	3	3	4	5	2	2	1	3	3	4	5	5	3	2	2	1	2	1	2	1	2	1
1	2	3	3	3	2	4	3	3	2	3	2	4	3	4	3	4	5	4	5	2	4	3	3	3	4	2	5	4	5	5	5	4	4	4	3	3	4	5	3	5	5	4	4	3	3	4	3	4	3
1	2	3	4	4	4	4	4	4	4	3	3	4	4	2	4	3	2	4	5	5	5	5	5	5	5	5	5	5	5	5	5	5	5	4	5	5	4	4	5	4	4	3	4	4	5	4	5	5	5
1	1	1	5	5	3	2	3	3	3	3	3	3	3	3	3	3	3	3	5	4	5	3	3	3	4	3	5	4	3	3	3	3	3	3	3	3	3	4	3	5	3	3	3	3	3	3	3	3	3
1	1	1	5	5	3	2	3	3	3	3	3	3	3	3	3	3	3	3	5	4	5	3	3	3	4	3	5	4	3	3	3	3	3	3	3	3	3	4	3	5	3	3	3	3	3	3	3	3	3
1	2	4	4	4	3	3	4	4	4	4	4	4	2	3	3	3	3	3	3	3	3	3	3	3	3	3	3	3	3	3	3	3	3	3	3	3	4	4	4	3	3	4	4	4	3	3	4	3	3
1	2	4	5	4	3	1	5	4	5	4	5	5	5	5	3	4	4	5	5	5	4	2	5	1	3	3	5	1	4	4	5	3	2	1	4	5	5	4	5	4	4	4	5	5	5	4	4	4	5
1	1	3	2	4	3	4	1	3	3	2	2	2	2	4	2	1	2	2	2	2	1	1	3	1	3	2	2	2	1	2	3	2	2	2	2	2	3	2	2	2	2	4	4	4	4	5	4	2	2
1	2	4	3	4	4	4	2	3	3	3	3	3	3	3	3	3	3	3	3	3	3	3	3	4	4	5	5	5	5	5	3	4	3	2	3	2	2	3	3	2	2	2	2	2	2	2	2	2	2
1	2	4	3	4	2	4	4	4	3	3	4	3	3	4	5	3	3	4	3	3	4	4	5	4	5	4	4	5	4	4	4	5	5	5	5	3	3	4	4	4	4	4	4	3	3	3	3	4	3
1	2	4	5	5	4	3	2	2	3	3	3	4	1	3	3	3	4	5	5	5	5	5	5	3	4	4	3	1	3	4	3	1	1	3	3	5	5	5	5	5	4	5	5	5	4	5	5	5	5
1	2	4	5	4	3	4	3	3	4	5	5	5	2	4	5	5	5	5	5	5	4	5	5	5	5	5	4	3	4	5	5	5	4	3	4	4	4	4	3	5	4	3	3	4	4	4	3	4	4
1	1	3	3	3	3	4	2	3	4	3	3	3	3	3	3	3	3	3	3	3	3	3	3	3	3	3	3	3	3	3	3	3	3	3	3	3	3	3	4	2	3	3	4	2	5	3	2	4	3
1	2	3	3	3	3	3	4	4	4	4	4	5	3	4	4	4	4	4	4	4	4	3	4	4	4	4	3	4	4	5	4	4	4	4	4	3	4	4	4	4	3	4	4	4	3	4	4	4	5
2	3	4	4	4	4	2	4	4	5	5	5	4	4	4	3	3	4	4	4	2	4	4	4	3	4	3	3	4	3	4	4	5	5	3	4	3	3	4	3	4	3	3	3	3	3	3	3	4	4
1	2	3	3	4	3	3	3	4	3	3	3	2	1	3	4	4	3	4	5	5	5	5	5	3	3	4	3	4	4	4	4	4	4	4	4	4	5	4	5	4	4	4	4	4	4	4	4	5	5
1	4	4	4	3	4	4	5	5	4	4	4	4	4	4	5	4	4	5	5	4	4	4	4	4	4	4	4	4	4	3	3	4	4	3	4	4	4	4	4	4	4	4	4	4	4	4	4	4	5
1	3	4	3	3	4	4	3	3	4	3	3	2	2	2	2	2	2	4	3	3	3	3	3	3	2	3	2	3	3	4	3	2	2	2	2	3	3	3	4	3	3	4	3	3	3	4	3	3	4
2	2	3	3	3	3	3	2	2	2	3	2	2	4	3	2	2	2	2	3	2	4	3	3	2	3	4	4	3	4	3	3	4	5	3	2	4	3	3	2	2	3	3	2	4	3	3	2	3	2
1	2	4	5	4	4	3	4	5	4	5	5	4	5	5	4	5	5	4	5	4	5	5	5	5	5	5	4	5	5	5	5	5	5	3	5	5	5	5	5	5	5	4	5	5	5	5	5	5	5
1	2	3	5	5	4	2	4	5	4	5	5	4	4	4	4	4	5	5	5	4	4	5	5	5	5	3	3	3	3	4	4	4	4	4	4	4	5	5	5	2	3	3	3	3	3	3	3	3	3
1	1	3	1	3	2	3	5	5	5	5	5	5	5	5	5	5	5	5	5	5	5	5	5	5	5	5	5	5	5	5	5	5	5	5	5	5	5	5	5	5	5	5	5	5	5	5	5	5	5
1	1	3	1	3	2	3	5	5	5	5	5	5	5	5	5	5	5	5	5	5	5	5	5	5	5	5	5	5	5	5	5	5	5	5	5	5	5	5	5	5	5	5	5	5	5	5	5	5	5
1	2	3	4	4	2	4	2	1	2	3	3	2	3	2	3	3	3	3	4	3	3	3	3	3	3	2	3	2	3	3	3	3	2	3	2	3	2	2	2	2	3	2	2	3	2	3	3	4	3
1	2	3	3	3	4	3	5	5	4	5	4	4	3	3	2	2	2	1	2	3	2	2	2	2	2	3	2	2	2	1	2	3	3	3	2	1	1	1	2	3	4	2	4	3	4	4	3	3	3
1	2	4	2	3	2	2	5	5	5	5	5	5	5	5	5	5	5	5	5	5	5	5	5	5	5	5	5	3	5	5	5	5	5	5	5	5	5	5	5	5	5	5	5	5	5	5	5	5	5
1	2	3	4	4	2	3	5	5	5	5	5	5	5	5	5	5	5	5	5	5	5	5	5	5	5	5	5	5	5	5	5	5	5	5	5	5	5	5	5	5	5	5	5	5	5	5	5	5	5
2	2	4	4	3	2	3	4	5	4	5	4	4	4	3	5	5	5	4	5	4	4	5	5	4	5	5	4	5	5	3	4	4	4	3	4	4	5	5	5	5	5	5	4	5	5	4	5	4	5
1	2	3	4	4	2	4	5	5	4	5	4	4	2	3	5	5	5	4	4	4	3	4	4	4	4	5	5	4	4	5	5	4	4	4	5	4	4	5	4	5	5	5	5	5	5	5	4	4	4
1	2	4	4	4	4	2	4	4	2	3	3	4	2	4	5	5	5	5	5	5	5	5	5	5	5	1	5	1	5	5	5	2	1	1	2	3	5	5	5	5	2	5	5	5	1	5	5	5	5
1	2	4	4	4	3	4	5	4	4	4	5	5	4	5	3	3	4	4	4	5	4	4	5	4	4	4	4	3	3	5	5	4	4	5	5	5	5	5	5	5	5	5	5	5	5	5	5	5	5
1	2	4	3	3	4	4	4	4	4	4	4	4	4	4	4	4	4	4	4	4	4	4	4	4	4	4	4	4	4	4	4	4	4	4	4	4	4	4	4	4	4	4	4	4	4	4	4	4	4
1	2	3	4	4	4	4	4	4	4	4	4	4	4	4	4	4	4	4	4	4	4	4	4	4	4	4	4	4	4	4	4	4	4	4	4	4	4	4	4	4	4	4	4	4	4	3	3	2	3
2	2	3	4	4	2	4	4	4	4	4	3	4	3	3	3	3	3	4	4	3	4	4	4	3	3	4	4	3	3	3	4	3	3	3	3	3	4	4	4	4	3	4	4	4	3	4	4	4	4
1	4	4	3	3	4	4	1	1	1	1	1	1	1	1	2	1	1	1	3	3	2	1	1	2	1	2	2	1	1	1	1	1	1	2	1	2	1	1	1	1	1	2	1	2	2	2	1	2	2
1	2	3	4	4	3	4	4	4	3	3	3	4	4	3	3	3	4	4	3	2	4	4	4	2	3	3	5	5	2	1	5	5	1	1	2	3	3	4	2	4	3	5	2	4	5	3	4	3	4
1	2	3	4	4	3	4	4	4	3	3	3	4	4	3	3	3	4	4	3	2	4	4	4	2	3	3	5	5	2	1	5	5	1	1	2	3	3	4	2	4	3	5	2	4	5	3	4	3	4
1	2	3	4	4	3	4	5	5	5	5	5	5	5	5	5	5	5	5	4	5	5	4	4	5	4	5	4	5	5	5	5	5	5	5	5	5	5	5	5	5	5	5	5	5	5	5	5	5	5
1	2	3	4	5	4	4	2	2	2	1	4	3	2	5	5	5	4	5	5	4	4	5	5	5	3	5	5	4	4	5	5	5	4	5	5	4	4	4	4	4	3	4	5	4	3	4	4	2	2
1	2	4	3	3	2	2	3	4	3	3	4	4	4	4	4	4	3	3	3	3	4	3	2	3	3	2	2	2	3	4	3	3	3	3	2	2	3	3	3	4	3	3	3	4	3	4	4	3	3
1	1	3	3	3	2	3	4	5	5	5	4	4	4	4	4	4	4	4	4	5	4	5	4	5	4	5	3	4	3	4	5	4	4	5	4	5	5	5	5	4	5	5	5	5	5	4	5	4	4
2	2	3	4	4	2	4	4	4	3	5	5	4	3	4	3	3	3	4	3	4	3	5	4	2	2	3	2	3	2	4	3	2	2	4	4	2	3	3	3	2	4	3	4	4	2	2	4	4	4
2	2	3	1	3	4	2	4	3	3	4	2	4	3	4	3	3	4	4	3	4	3	4	3	3	3	2	3	3	1	4	5	3	4	3	5	4	3	4	3	4	3	4	3	5	1	5	4	4	3
1	3	4	4	4	3	4	5	5	5	5	3	4	4	4	4	3	5	5	4	3	5	5	4	5	5	4	5	4	5	5	5	5	4	5	4	5	5	5	5	5	5	5	4	5	5	4	4	5	4
2	1	3	3	4	2	4	4	5	5	5	4	4	5	4	3	5	4	3	3	4	3	3	3	3	3	4	4	4	3	3	3	4	4	3	3	2	4	3	1	2	3	3	3	2	3	2	2	3	3
1	2	3	5	5	4	4	5	5	5	5	5	5	5	5	5	5	5	5	5	5	5	1	5	3	3	4	5	5	5	5	5	5	5	5	5	5	5	5	5	5	5	5	5	5	5	5	5	5	5
1	2	3	3	2	2	2	4	4	5	5	5	5	5	4	4	4	4	4	4	3	4	4	4	4	4	3	5	5	5	4	4	4	4	2	4	3	5	5	5	5	3	5	5	5	3	5	5	2	3
1	2	4	2	2	2	2	2	1	1	1	2	1	1	1	2	3	4	3	2	3	3	3	4	2	3	3	2	1	3	1	3	2	3	3	2	3	3	2	4	3	3	3	3	3	4	3	3	3	4
1	2	3	4	5	3	3	3	4	5	4	4	5	3	5	5	3	5	5	4	5	5	4	3	3	3	3	4	4	3	3	4	3	3	4	1	5	5	5	5	5	5	5	4	3	3	5	5	5	5
1	1	4	3	3	3	3	3	3	1	2	3	1	2	2	1	2	1	3	3	4	3	2	4	5	2	2	3	3	4	4	4	3	3	3	4	3	4	3	4	4	4	5	5	5	5	1	4	5	2
2	2	3	4	5	3	4	3	4	2	2	4	3	3	2	2	2	3	4	4	4	4	5	2	2	3	3	3	3	3	5	4	5	5	5	4	3	3	4	4	4	3	4	3	4	3	4	3	4	4
1	2	4	3	5	2	3	4	4	5	4	4	4	4	4	3	4	4	5	5	4	4	4	5	3	3	5	4	4	3	4	4	5	4	4	4	3	4	5	4	3	3	4	3	3	3	3	4	4	4
2	2	3	4	4	4	3	3	5	5	3	3	3	1	3	1	3	1	3	2	3	1	1	4	3	3	4	4	4	3	2	1	1	1	1	5	5	5	5	5	5	5	5	5	5	5	5	5	3	2
1	2	3	3	3	3	4	4	4	4	4	4	4	4	4	4	4	4	4	4	4	4	4	4	3	3	1	4	3	3	4	4	1	1	1	3	4	4	4	4	4	4	4	4	4	4	4	4	4	4
1	2	4	3	4	3	4	5	5	5	5	5	5	5	5	5	3	4	5	4	4	4	5	5	4	3	3	3	3	3	4	4	4	4	4	4	4	4	4	3	4	4	4	4	4	4	4	3	3	4
1	2	3	3	3	2	2	3	3	3	3	4	4	5	4	4	4	4	4	4	4	4	5	4	4	4	4	4	4	4	4	5	4	4	4	4	4	4	4	4	3	3	3	4	4	5	4	4	4	4
1	2	3	3	3	2	2	3	3	3	3	4	4	5	4	4	4	4	4	4	4	4	5	4	4	4	4	4	4	4	4	5	4	4	4	4	4	4	4	4	3	3	3	4	4	5	4	4	4	4
2	2	3	5	5	4	3	3	5	5	5	5	5	4	5	5	5	5	5	5	5	5	5	5	5	5	5	5	5	5	5	4	3	4	5	5	5	4	5	5	4	4	4	4	5	4	4	4	5	5
2	2	3	3	5	4	4	4	3	3	3	3	3	3	4	3	3	3	3	3	3	3	3	3	3	3	3	3	3	3	3	3	3	3	3	3	3	3	3	3	3	3	3	3	3	3	3	3	3	3
2	3	4	3	3	4	4	3	4	4	3	5	4	2	3	3	2	2	4	4	4	5	4	5	2	2	3	2	2	1	5	4	2	2	2	1	2	3	4	4	4	2	3	4	4	3	3	4	3	4
1	2	3	5	5	2	3	4	5	5	5	5	5	4	3	5	5	5	4	5	5	5	5	3	5	4	3	4	4	4	3	4	4	5	5	5	5	5	5	3	3	2	5	5	5	5	5	5	5	5
2	2	3	3	3	4	4	5	5	5	5	5	5	5	5	4	4	5	5	5	5	5	5	5	5	5	5	4	5	5	5	5	5	4	4	5	5	5	5	5	5	5	5	5	5	5	5	5	5	5
1	2	3	4	5	4	4	5	5	4	4	5	4	4	4	4	4	4	4	4	4	4	4	4	4	5	4	4	4	4	4	4	5	4	4	4	4	4	5	4	4	4	4	5	4	4	5	4	4	5
1	2	3	2	4	2	3	3	4	4	4	4	2	2	3	3	3	3	4	3	3	3	3	3	3	3	3	2	3	4	2	2	2	2	2	2	2	2	4	2	4	3	3	2	3	3	3	2	3	3
2	1	3	4	4	3	4	4	4	4	4	3	3	4	4	4	2	3	3	3	4	3	4	4	3	3	3	3	3	3	4	4	4	4	4	3	4	4	4	4	4	3	4	3	3	3	3	3	4	4
1	3	4	4	4	4	4	4	4	4	4	4	4	4	4	4	4	4	4	4	4	4	4	4	4	4	4	4	4	4	4	4	4	4	4	4	4	5	5	5	5	5	5	5	5	5	5	5	4	4
2	2	4	4	5	4	4	5	4	4	5	4	4	5	4	5	4	4	5	4	5	4	3	4	4	4	4	5	3	4	4	5	3	4	4	5	3	4	5	5	4	4	4	5	4	4	4	4	4	5
1	2	4	3	2	2	4	2	3	3	3	3	3	3	3	3	3	3	2	2	2	2	2	2	2	2	2	2	2	2	4	3	3	3	3	3	3	3	3	3	3	3	3	3	3	3	3	3	2	2
1	2	2	4	4	4	4	3	4	5	5	5	3	5	4	4	4	4	4	4	3	4	4	4	3	5	3	5	2	3	4	3	3	3	4	4	4	4	4	4	3	4	3	4	4	4	4	3	3	3
2	2	3	4	4	2	4	4	3	5	4	3	4	4	4	4	3	3	2	3	3	3	3	3	3	3	3	3	2	3	3	3	3	3	5	4	4	4	4	4	3	5	3	4	4	4	4	4	4	4
1	1	3	4	4	4	4	3	4	4	4	4	4	4	4	4	5	4	4	4	4	4	4	4	4	4	4	4	4	4	4	4	4	4	4	4	4	4	4	4	4	4	4	4	4	4	4	4	4	4
1	3	4	3	3	4	2	2	3	3	3	4	4	2	3	2	3	3	2	2	3	3	2	3	4	4	3	3	3	3	3	2	3	3	3	3	3	3	4	4	4	4	3	3	3	3	3	3	3	4
2	2	3	3	3	2	2	4	4	3	4	2	3	3	4	4	3	3	4	4	4	4	3	3	4	4	5	4	4	4	4	4	4	4	4	4	3	4	3	4	3	3	3	3	4	3	4	4	4	3
1	2	3	3	4	3	4	4	4	5	4	5	4	4	4	3	3	5	4	3	3	5	3	5	4	4	3	4	4	3	4	4	4	4	4	4	4	4	4	4	4	4	4	4	4	4	4	4	4	4
1	2	3	4	4	4	4	5	4	4	4	4	4	5	4	4	5	5	4	4	4	4	4	4	4	4	4	4	4	4	4	4	4	4	4	4	4	4	4	4	4	4	4	4	4	4	4	4	4	4
1	2	3	4	4	2	3	1	1	1	1	1	1	1	1	1	1	1	2	1	1	1	1	1	1	1	1	1	1	1	1	1	1	1	1	1	1	1	1	1	1	1	1	1	1	1	1	1	1	1
1	2	4	4	4	4	4	5	5	4	5	5	4	3	3	3	5	5	5	5	5	5	5	5	5	5	5	5	5	5	5	5	5	5	5	5	5	5	5	5	5	5	5	5	5	5	5	5	5	5
1	2	4	5	4	4	4	5	4	4	4	4	5	4	4	4	5	4	5	4	5	4	4	4	5	5	5	3	3	3	2	2	2	2	3	3	4	5	4	4	4	5	5	5	5	5	5	5	5	5
1	2	3	3	4	4	3	3	2	5	5	2	1	1	1	2	4	5	5	5	5	3	5	4	3	5	2	2	1	5	2	1	5	5	5	1	1	5	5	5	5	4	4	5	5	4	4	4	2	1
2	2	4	5	5	4	4	5	5	5	5	4	5	4	4	5	4	4	4	4	5	5	4	5	5	5	5	5	5	5	5	5	5	5	5	5	3	4	5	4	5	2	3	4	4	4	3	5	4	5
1	3	4	5	5	4	4	5	5	5	5	5	5	5	5	5	5	5	5	5	5	5	5	5	5	5	5	5	5	5	5	5	5	5	5	5	5	5	5	5	5	5	5	5	5	5	5	5	5	5
1	2	3	4	4	2	2	1	2	2	2	2	2	2	2	3	2	2	2	3	2	2	2	2	3	2	3	2	3	3	2	1	1	2	2	1	1	2	2	3	2	1	1	1	3	3	2	3	3	1
2	2	3	4	5	4	4	4	4	4	4	4	4	4	4	3	3	4	3	4	4	3	4	3	3	3	3	2	2	4	2	3	3	3	3	3	3	3	3	3	3	2	2	4	3	2	3	3	3	2
1	3	4	5	5	4	4	5	5	5	4	4	4	5	4	4	4	4	5	5	5	4	5	5	4	4	4	4	3	5	5	4	5	4	4	4	4	5	4	5	4	4	4	4	4	4	4	4	4	4
1	3	2	4	4	4	4	5	5	5	5	5	5	5	5	5	5	5	5	5	5	5	5	5	5	5	5	5	5	5	5	5	5	5	5	5	5	5	5	5	5	5	5	5	5	5	5	5	5	5
1	1	3	4	4	2	4	1	1	1	1	1	1	1	1	1	1	1	1	1	1	1	1	1	1	1	1	1	1	2	3	1	1	1	1	1	1	1	1	1	1	1	1	1	1	1	1	1	1	1
1	2	3	4	4	2	2	4	4	4	4	4	4	5	4	4	4	3	4	5	4	3	3	3	4	4	4	4	4	4	2	4	3	4	4	4	4	3	4	4	4	3	3	2	3	3	4	4	4	4
2	2	4	4	4	3	4	5	5	4	5	5	4	5	4	4	4	4	5	5	4	4	5	4	5	3	4	4	4	3	3	4	4	4	3	2	2	4	3	3	3	5	2	1	5	1	4	2	4	2
1	3	4	4	4	4	4	4	4	4	4	4	4	4	4	3	5	5	1	3	3	3	3	3	3	4	4	1	1	1	1	1	1	1	4	4	4	4	4	4	4	4	3	1	1	1	1	1	1	1
1	3	4	4	4	4	4	3	4	4	5	4	5	4	3	3	3	3	4	4	4	4	4	4	4	3	4	4	3	3	4	4	4	4	4	4	4	4	4	4	4	4	4	4	4	4	4	4	4	4
2	2	4	5	4	3	4	4	4	3	4	3	3	3	3	3	3	3	3	3	3	3	4	3	3	3	3	3	3	3	4	4	4	4	4	3	2	4	4	3	4	2	4	2	3	2	4	3	3	3
2	2	3	4	4	3	4	3	4	4	3	4	3	2	3	1	2	3	5	4	3	3	4	4	3	3	4	3	2	4	4	4	4	4	4	3	4	4	3	4	4	4	3	4	4	4	4	4	3	3
1	3	4	4	4	3	4	5	5	5	5	5	5	5	5	5	5	5	4	4	5	5	5	5	5	5	5	5	5	5	5	5	5	5	5	5	5	5	5	4	4	5	5	5	4	5	4	4	5	5
1	2	4	4	3	3	3	5	5	5	5	5	5	1	3	5	3	4	4	5	4	4	5	5	5	5	5	5	4	5	5	4	4	4	5	5	4	5	5	5	4	4	5	4	5	4	4	4	2	4
1	2	3	4	3	3	4	4	4	5	5	5	4	5	5	5	5	5	4	5	5	5	5	5	3	5	4	5	5	4	5	5	5	5	4	5	4	5	4	4	5	5	5	5	5	4	4	5	4	5
1	2	3	5	5	4	4	3	5	5	5	5	4	4	4	2	5	4	5	5	4	3	3	3	5	4	1	2	2	1	3	5	1	2	1	5	3	2	2	2	4	2	2	4	4	4	3	3	3	3
1	3	4	4	4	4	2	2	4	5	4	4	4	4	4	5	4	4	4	5	4	5	4	2	2	2	4	4	5	4	2	3	1	2	2	4	4	4	5	4	4	4	4	4	4	4	4	4	3	4
2	1	3	5	5	4	4	3	4	4	4	3	2	1	2	3	4	4	5	5	2	5	5	5	3	3	5	5	3	2	3	5	1	2	1	4	2	5	5	5	5	5	5	5	5	5	5	5	5	5
2	2	4	3	3	1	1	3	4	4	3	4	4	3	4	4	3	3	5	4	3	4	4	5	4	3	3	4	3	4	3	3	3	3	3	3	3	3	3	3	3	3	3	3	3	3	3	3	4	4
2	2	3	3	3	2	2	4	2	4	3	4	4	4	4	4	4	4	4	4	4	3	3	3	5	5	5	5	5	3	5	3	5	5	5	5	4	5	5	4	4	3	4	4	4	4	5	5	5	5
1	2	4	3	4	3	4	3	4	4	4	3	3	2	3	2	3	3	3	3	4	3	3	3	4	5	2	4	5	4	4	3	3	3	4	2	5	5	4	4	5	4	4	3	4	3	3	3	3	3
2	2	4	3	4	4	4	3	3	3	3	3	3	2	2	3	3	2	3	3	3	3	3	3	3	3	4	3	3	3	4	4	4	4	4	3	4	3	3	3	3	3	3	3	3	2	2	2	3	3
1	2	3	5	4	4	4	3	4	3	1	1	1	1	1	1	3	4	5	2	3	3	5	5	3	3	1	3	3	1	1	5	3	2	1	1	1	1	4	3	4	4	3	3	3	2	5	4	4	4
1	2	3	4	4	4	3	4	4	4	4	4	4	4	4	4	4	4	4	4	4	4	4	5	4	4	4	4	4	4	4	4	4	4	4	4	4	4	4	4	4	4	5	4	4	4	4	5	4	4
1	4	4	3	4	4	4	4	5	5	4	4	4	3	4	4	4	4	4	5	4	5	5	4	5	5	5	4	5	5	4	4	4	3	4	3	4	4	4	4	4	4	4	4	4	4	3	3	4	3
1	2	3	1	3	3	4	5	5	5	5	5	5	5	5	5	5	5	4	3	5	5	2	3	5	5	5	5	5	5	5	5	5	5	5	5	5	5	5	5	5	5	5	5	5	5	5	5	4	5
2	2	4	4	5	2	3	4	3	4	3	3	3	3	4	4	3	4	4	3	4	4	4	4	3	4	4	4	3	4	4	3	4	4	4	3	3	3	3	4	3	3	3	3	3	2	3	3	3	3
2	2	4	4	4	3	4	1	2	2	2	2	2	1	2	2	2	2	2	2	2	3	2	2	1	1	2	2	1	1	1	2	3	2	2	1	1	1	1	1	1	1	1	1	1	1	1	1	1	2
1	2	4	4	4	4	3	3	3	3	3	3	3	1	3	4	3	3	3	4	5	3	4	4	3	4	3	4	3	3	4	4	3	3	4	3	4	2	5	3	4	3	4	2	4	4	4	3	2	4
1	2	4	3	4	4	4	3	3	3	3	4	3	2	3	3	2	3	3	3	3	4	3	3	3	4	4	4	4	3	3	3	4	4	4	4	3	4	4	4	4	4	4	3	3	4	4	4	4	4
1	3	4	4	4	4	3	3	4	4	5	5	4	1	3	3	3	5	4	3	3	3	4	5	3	4	4	4	2	2	4	5	4	4	1	4	4	5	5	5	4	4	5	4	5	4	5	5	5	5
1	2	3	3	4	2	3	5	5	5	5	5	5	5	5	5	5	5	5	5	5	5	5	5	5	4	5	5	5	5	5	5	5	5	5	5	5	5	5	5	5	5	5	5	5	5	5	5	5	5
2	2	4	4	5	4	4	5	4	4	5	4	4	5	4	5	4	4	5	4	5	4	3	4	4	4	4	5	3	4	4	5	3	4	4	5	3	4	5	5	4	4	4	5	4	4	4	4	4	5
1	2	3	2	4	3	3	3	3	3	3	3	3	3	3	3	3	3	3	3	3	3	3	3	3	3	3	3	3	3	3	3	3	3	3	3	3	3	3	3	3	3	3	3	3	3	3	3	3	3
1	2	3	3	4	3	3	3	3	4	3	3	3	3	3	4	4	4	4	4	4	4	4	4	3	3	3	3	3	3	5	3	2	3	2	3	3	3	3	3	3	3	3	3	3	3	4	4	4	3
1	1	3	2	2	4	3	5	5	5	5	5	5	5	5	5	5	5	5	5	5	5	5	5	5	5	3	4	3	4	3	3	4	4	5	5	4	5	4	4	5	4	4	4	4	4	4	4	4	3
1	2	4	3	5	2	3	4	4	5	4	4	4	4	4	3	4	4	5	5	4	4	4	5	3	3	5	4	4	3	4	4	5	4	4	4	3	4	5	4	3	3	4	3	3	3	3	4	4	4
2	2	3	3	3	3	3	4	3	3	3	4	2	1	3	2	2	3	4	3	4	4	4	4	4	3	4	2	3	3	4	4	4	4	3	2	2	3	4	5	4	3	4	5	3	3	4	5	3	3
1	2	4	4	3	2	4	4	4	4	4	4	4	4	5	5	5	5	5	5	5	5	5	5	5	5	5	5	5	5	5	5	5	5	5	5	5	5	5	5	5	5	5	5	5	5	5	5	5	4
1	2	3	4	3	3	4	2	3	2	1	4	3	1	4	4	4	2	4	4	2	3	4	5	2	2	3	1	2	1	1	4	3	3	1	1	3	1	2	4	3	2	3	4	3	2	3	4	2	1
1	2	4	4	4	4	3	3	2	3	3	3	4	5	4	4	3	4	3	4	4	3	4	3	3	3	4	3	4	3	3	4	3	3	3	3	3	3	3	3	3	3	3	3	4	3	4	4	4	5
1	2	3	3	3	3	2	3	3	3	3	3	3	3	3	3	3	3	3	3	3	3	3	3	3	3	3	3	3	3	3	3	3	3	3	3	3	3	3	3	3	3	3	3	3	3	3	3	3	3
1	2	3	4	4	3	2	5	5	5	5	5	5	5	5	5	5	5	5	5	5	5	5	5	5	5	5	5	5	5	4	5	5	5	5	5	5	5	5	5	5	5	5	5	5	5	5	5	5	5
1	2	3	3	3	3	4	3	4	4	3	3	3	3	3	3	3	3	3	3	3	3	4	4	4	3	4	4	3	3	4	3	3	3	3	3	3	3	3	3	3	3	3	3	3	3	3	3	3	3
2	3	4	5	5	4	4	4	4	4	3	4	4	3	4	3	3	3	5	4	3	3	4	4	4	5	5	5	4	5	5	5	5	5	2	5	5	5	5	5	4	3	4	5	5	5	5	4	5	4
1	2	4	3	2	3	4	3	3	3	3	4	3	3	3	4	3	4	2	3	3	3	2	4	3	3	4	4	4	3	3	3	4	3	2	2	2	3	4	3	4	2	4	4	3	4	4	4	2	2
1	2	4	4	4	3	2	3	4	4	3	5	3	5	3	3	4	4	4	4	3	5	4	3	3	3	2	2	4	5	3	3	4	3	3	2	3	4	3	2	5	5	2	5	4	4	3	4	4	3
1	3	4	5	5	4	4	5	5	5	5	5	3	4	3	3	3	4	4	3	3	4	4	4	3	3	3	3	3	3	4	4	4	4	4	4	4	4	4	4	4	4	4	4	3	3	4	4	4	4
2	2	3	5	5	4	4	3	3	3	3	3	3	3	3	3	3	3	5	4	4	5	4	4	3	3	3	3	3	3	3	3	3	3	3	3	3	3	3	3	3	3	3	3	3	4	3	3	3	3
1	2	4	3	4	3	4	3	4	4	4	3	3	2	3	2	3	3	3	3	4	3	3	3	4	5	2	4	5	4	4	3	3	3	4	2	5	5	4	4	5	4	4	3	4	3	3	3	3	3
1	2	3	2	3	2	3	5	5	5	5	5	5	5	5	5	2	2	5	2	2	5	5	1	5	5	2	2	5	1	2	1	5	5	4	2	5	3	5	5	5	2	2	5	2	5	1	1	5	1
1	2	3	5	5	3	4	5	5	5	2	5	5	5	5	5	5	5	5	5	5	5	5	5	3	4	2	5	3	4	5	5	5	5	2	5	4	3	4	4	3	3	3	3	3	3	3	3	4	3
1	3	4	4	4	4	2	1	1	3	3	2	3	3	2	2	2	2	3	2	2	2	3	2	3	2	2	5	4	4	3	3	3	3	4	3	3	3	2	1	2	4	4	4	2	3	4	3	3	3
1	2	3	2	3	2	2	3	5	4	4	3	4	3	5	4	3	3	3	3	3	2	2	4	2	4	2	2	2	4	3	3	3	3	4	3	3	4	4	4	2	3	4	2	4	5	3	2	3	2
1	2	4	4	5	2	3	5	5	4	4	4	4	5	5	5	5	5	5	4	4	4	5	5	5	5	3	3	3	4	4	5	4	5	5	5	5	5	5	5	5	4	5	4	4	5	5	4	5	5
1	2	4	4	4	4	4	4	2	3	3	3	3	3	3	3	3	3	3	3	3	3	4	3	3	3	3	3	3	3	4	4	3	4	4	3	4	3	4	3	3	4	3	3	3	3	3	3	2	3
1	2	3	3	3	4	4	4	4	4	4	4	5	4	4	5	5	5	4	5	4	5	5	2	5	4	4	4	5	4	4	4	4	5	5	4	5	4	5	5	5	4	5	4	4	4	4	5	4	4
1	1	3	3	4	2	4	2	2	2	2	5	3	3	2	5	4	5	4	5	4	3	5	5	4	4	4	4	3	4	3	4	5	5	4	4	4	3	4	3	4	4	4	5	4	4	4	5	4	5
2	1	3	5	4	4	4	2	3	4	3	4	3	1	3	1	3	4	4	4	5	5	4	4	5	4	5	4	3	4	4	4	4	4	3	3	4	4	3	5	3	2	4	2	5	4	4	3	3	5
1	1	3	1	1	4	1	2	1	1	2	1	2	1	1	1	2	2	3	3	3	2	1	4	1	4	3	3	1	2	2	1	2	2	1	2	1	1	1	1	1	1	1	1	1	1	2	2	1	1
1	2	3	4	4	2	4	5	5	1	5	5	5	5	5	5	5	5	5	5	5	5	5	5	5	5	5	5	5	5	5	5	5	5	5	5	5	5	5	5	5	5	5	5	5	5	5	5	5	5
1	1	3	3	3	2	4	5	4	5	5	5	5	5	5	5	5	5	5	5	5	5	5	5	5	5	5	5	5	5	5	5	5	5	5	5	4	4	4	4	4	4	4	4	4	4	4	4	4	4
2	2	4	5	4	4	4	5	3	4	4	2	2	5	5	5	5	5	5	5	5	5	5	4	3	4	3	3	4	3	4	4	3	3	5	4	4	4	4	5	4	5	5	5	5	5	4	4	4	3
1	2	4	3	3	2	2	2	2	2	3	3	3	2	3	2	3	3	2	2	2	2	2	2	2	2	2	2	2	3	3	2	2	2	2	2	2	1	2	2	2	2	2	2	3	2	3	2	3	2
2	2	3	3	4	2	4	3	5	4	4	4	4	3	3	3	2	4	3	2	3	3	4	2	3	3	3	3	1	2	3	4	1	3	4	3	3	3	3	3	1	3	4	1	3	5	3	4	3	4
1	1	3	3	4	3	4	4	4	5	3	3	3	2	2	3	4	3	3	3	2	4	4	4	4	4	4	4	4	4	5	4	3	3	4	4	4	4	4	4	4	4	4	4	5	5	4	3	4	4
2	2	4	3	3	3	3	2	2	2	2	3	2	3	3	3	3	3	4	3	3	4	2	2	3	2	3	3	3	2	2	3	3	3	2	3	4	3	3	2	2	3	2	2	3	3	2	2	2	2
1	1	3	4	4	2	2	3	4	5	4	4	3	1	2	3	3	3	4	3	3	3	3	5	5	3	5	4	3	3	2	2	2	1	1	2	4	3	3	4	3	2	4	3	3	5	3	2	3	4
2	1	4	2	4	2	4	5	5	5	5	5	5	5	5	5	5	5	5	5	5	5	5	5	5	5	5	5	5	5	5	5	5	5	5	5	5	5	5	5	5	5	5	5	5	5	5	5	5	5
2	1	3	3	2	3	4	3	4	4	3	2	3	5	5	4	3	1	4	4	4	5	3	3	5	3	2	3	5	1	4	4	4	4	4	4	5	3	2	2	3	2	1	5	3	4	5	3	1	5
1	1	3	3	4	3	2	1	1	1	1	2	1	1	1	1	1	1	4	1	1	1	3	5	4	4	1	5	4	4	1	1	1	1	2	2	2	1	2	2	3	2	3	3	1	2	1	1	2	2
1	2	3	4	3	2	4	3	3	2	2	2	3	2	3	3	3	3	2	3	3	3	3	3	3	3	3	3	3	2	4	3	2	3	2	2	2	2	3	3	3	2	3	3	3	3	3	3	3	2
1	1	3	5	5	3	3	5	4	5	3	4	3	4	4	4	4	4	5	5	4	3	4	5	3	3	4	3	3	3	3	3	3	3	4	3	3	3	3	3	3	3	3	3	3	3	4	2	4	2
2	1	3	4	3	2	4	3	3	3	3	3	3	3	3	3	3	3	3	3	3	3	4	3	4	3	3	3	4	3	3	4	2	3	4	4	3	3	4	4	3	3	3	3	3	3	4	4	4	4
1	1	3	4	5	3	4	5	5	5	5	5	5	5	5	5	5	5	5	5	5	5	5	5	5	5	5	5	5	5	5	5	5	5	5	5	5	5	5	5	5	5	5	5	5	5	5	5	5	5
2	2	3	5	5	2	2	4	5	4	3	5	3	2	5	4	5	5	3	4	3	3	4	4	4	2	3	2	3	1	2	2	2	3	3	3	3	3	3	1	3	3	4	3	3	3	2	3	3	2
2	1	3	4	4	2	4	4	4	3	2	3	3	2	3	5	3	4	4	5	5	4	4	4	4	5	5	4	3	3	5	5	4	1	1	3	3	4	5	5	5	5	5	5	5	5	5	5	4	4
1	2	3	3	2	2	4	2	3	3	3	4	2	3	3	3	3	3	3	2	3	3	2	3	2	2	2	3	3	4	3	4	3	2	3	3	2	3	2	2	2	3	2	2	3	3	3	3	3	3
2	1	3	3	3	3	4	1	1	1	1	1	1	1	1	1	1	2	1	1	5	4	4	4	2	3	2	1	1	1	3	4	4	3	4	1	1	1	1	1	1	1	1	1	1	1	1	1	2	3
1	2	3	3	4	3	3	4	4	3	3	3	3	4	4	4	3	3	4	3	3	3	2	3	3	2	1	3	3	2	2	2	1	1	1	3	3	3	3	4	4	3	4	4	4	3	3	3	3	3
1	2	3	4	3	3	3	3	5	5	5	5	5	5	5	5	4	5	5	4	5	5	5	5	3	4	4	5	4	3	3	4	4	4	3	4	4	3	5	4	4	3	5	4	4	3	4	4	4	4
2	1	3	3	4	2	4	5	5	5	5	5	5	5	5	5	5	5	5	5	5	5	5	5	5	5	5	5	5	5	5	5	5	5	5	5	5	5	5	5	5	5	5	5	5	5	5	5	5	5
1	2	4	4	4	3	3	4	4	2	2	4	1	2	2	2	1	1	5	4	4	2	2	1	3	3	1	2	2	2	3	2	2	2	2	2	2	2	2	2	2	2	3	1	1	1	2	2	2	3
1	2	4	4	4	3	3	4	3	3	2	4	2	5	4	3	3	2	5	4	4	3	4	3	4	4	3	3	3	3	4	3	3	3	5	4	3	3	2	4	3	3	2	5	2	5	2	4	3	3
2	2	4	3	3	3	4	3	4	3	3	3	3	4	4	4	4	4	4	4	4	4	3	3	4	3	3	3	4	2	2	2	2	2	2	3	2	3	3	2	3	2	2	2	3	2	3	3	2	2
2	1	3	3	4	2	4	2	2	2	3	4	3	1	2	2	3	3	2	3	3	2	4	4	1	3	2	3	3	1	2	4	2	3	2	3	3	3	3	3	3	2	3	2	2	2	2	3	1	2
1	2	4	3	4	4	3	4	3	2	5	2	4	2	2	4	5	4	2	2	5	5	4	4	5	2	4	2	5	5	5	2	3	5	2	2	4	4	5	2	5	5	1	5	2	1	3	4	5	2
1	2	4	4	4	2	2	5	5	5	5	5	5	5	5	5	5	5	5	5	5	5	5	5	5	5	5	5	5	5	5	5	5	5	5	5	5	5	5	5	5	5	5	5	5	5	5	5	5	5
2	2	4	4	4	2	1	4	5	3	3	2	1	2	1	1	3	1	1	1	1	2	2	1	2	1	2	1	1	1	2	2	1	1	1	1	2	1	1	1	1	3	4	5	5	5	5	5	3	3
1	1	3	4	5	3	2	4	4	4	3	3	3	4	4	3	3	4	5	5	4	5	3	5	3	5	4	2	3	4	4	3	3	4	3	4	3	4	3	3	3	3	5	5	4	3	3	3	3	3
1	1	3	3	3	2	4	3	3	3	3	3	5	3	2	4	3	3	4	4	2	2	3	3	3	2	3	2	2	3	3	4	3	3	4	3	4	3	3	4	2	3	3	3	2	1	1	1	2	2
2	1	3	4	4	2	4	4	3	3	3	4	4	4	4	4	4	4	3	4	3	4	4	4	4	3	4	4	4	3	3	3	4	3	2	3	4	3	4	3	4	3	4	4	4	3	3	4	4	3
1	2	3	4	5	3	4	5	5	5	5	5	5	5	4	4	3	5	5	5	3	4	3	2	5	5	4	5	5	5	5	5	5	5	5	5	5	5	5	5	5	5	5	5	5	5	5	5	5	5
1	2	3	4	4	3	3	4	5	5	5	5	5	3	4	4	4	4	5	5	5	5	3	5	4	5	5	5	4	4	4	4	4	4	5	4	5	4	4	5	5	5	5	5	4	3	4	3	4	5
1	1	3	3	4	2	4	5	5	4	4	4	3	3	4	3	4	5	3	4	4	5	5	5	5	5	4	4	4	4	4	4	4	4	5	4	4	4	5	4	4	3	4	3	4	4	3	4	4	4
1	1	3	4	4	3	4	3	3	3	3	3	3	2	3	2	3	3	3	3	3	2	3	4	3	2	4	3	3	1	4	4	3	3	3	3	3	3	3	3	3	3	3	3	3	3	3	3	2	3
1	1	2	4	4	2	4	3	3	3	3	3	3	3	3	3	3	3	3	3	3	3	3	3	3	3	3	3	3	3	3	3	3	3	3	3	2	3	3	3	3	3	3	3	3	2	3	3	3	3
1	1	3	4	4	2	4	3	3	3	3	3	4	2	4	4	4	5	5	5	4	4	5	4	3	3	5	4	3	3	5	5	5	5	4	4	3	3	3	3	3	3	3	3	3	3	3	3	3	4
1	2	4	3	3	3	4	4	5	4	4	4	4	2	4	4	4	4	3	3	4	3	4	3	4	4	4	4	5	4	4	4	3	4	3	4	3	4	5	3	4	3	5	4	5	3	4	4	4	4
1	2	4	3	3	3	4	4	5	4	4	4	4	2	4	4	4	4	3	3	4	3	4	3	4	4	4	4	5	4	4	4	3	4	3	4	3	4	5	3	4	3	5	4	5	3	4	4	4	4
1	1	3	3	3	2	3	3	3	3	3	3	3	3	3	3	3	3	2	2	2	4	4	3	4	3	4	5	4	5	3	4	4	5	4	4	3	3	3	3	3	3	4	4	4	3	3	5	4	4
1	2	4	3	3	3	4	4	5	4	4	4	4	2	4	4	4	4	3	3	4	3	4	3	4	4	4	4	5	4	4	4	3	4	3	4	3	4	5	3	4	3	5	4	5	3	4	4	4	4
1	2	4	3	3	3	4	5	4	4	4	4	5	4	3	5	3	5	5	4	5	5	4	4	4	4	4	5	4	4	5	4	5	5	4	5	4	4	4	4	4	5	4	4	4	3	4	3	4	5
1	2	3	4	4	2	3	2	3	3	2	2	2	3	3	3	3	3	3	3	3	3	3	3	3	3	3	3	3	3	3	3	3	4	3	3	3	4	4	3	3	3	3	3	3	3	4	3	3	3
1	2	3	4	4	2	3	2	3	3	2	2	2	3	3	3	3	3	3	3	3	3	3	3	3	3	3	3	3	3	3	3	3	4	3	3	3	4	4	3	3	3	3	3	3	3	4	3	3	3
2	1	3	4	3	2	4	5	4	5	5	4	5	5	5	5	3	5	5	5	5	5	5	5	4	4	4	4	5	5	4	3	4	5	5	5	5	5	5	5	5	5	5	5	5	5	5	5	4	5
2	2	3	4	4	4	4	3	4	4	3	4	4	4	4	4	5	4	4	4	4	4	3	4	4	3	3	4	4	4	5	3	4	4	4	3	3	4	3	3	3	3	3	4	4	4	3	4	4	4
1	1	3	3	3	2	4	5	4	5	5	5	5	5	5	5	5	5	5	5	5	5	5	5	5	5	5	5	5	5	5	5	5	5	5	5	4	4	4	4	4	4	4	4	4	4	4	4	4	4
2	2	3	3	3	4	3	2	2	2	2	2	2	1	3	1	1	2	1	1	1	5	4	5	1	1	2	3	4	1	5	4	3	3	1	1	3	4	4	3	3	2	3	3	1	1	3	2	3	3
2	2	4	5	4	4	4	4	3	5	4	5	5	3	4	3	3	2	4	5	5	3	5	4	2	3	5	4	4	3	4	4	2	2	2	4	4	4	2	4	4	4	4	4	4	4	3	4	4	4
2	2	4	3	3	4	2	2	3	3	3	3	3	2	2	2	2	2	3	3	2	3	2	3	2	3	2	3	2	3	3	3	3	3	3	2	2	2	3	2	2	2	2	3	2	3	3	3	3	3
1	1	3	3	4	3	2	3	3	4	5	4	5	3	3	4	5	2	4	4	2	4	4	3	4	3	3	4	2	1	4	3	3	4	3	3	3	2	3	2	3	3	3	3	3	1	1	5	1	1
2	2	3	5	5	4	4	5	5	5	5	5	5	5	5	5	5	5	5	5	5	5	5	5	5	5	5	5	5	5	5	5	5	5	5	5	5	5	5	5	5	5	5	5	5	5	5	5	5	5
1	2	4	4	4	3	3	4	5	4	4	3	4	3	4	3	3	4	4	4	4	4	4	4	4	4	3	3	3	4	4	4	4	4	4	4	4	4	5	5	5	4	5	5	4	4	4	5	4	4
1	6	4	4	4	4	3	4	5	4	4	4	4	4	4	5	5	4	4	5	4	4	5	4	4	5	4	4	4	4	4	4	4	4	4	5	5	4	4	4	4	4	4	4	5	5	4	4	4	4
[truncated: 1 more columns]
